# Supplementary material for: The relationships between screen exposure, parent-child interactions and comprehension in 8-month-old infants: The mediating role of shared viewing and parent-child conversation
Source: PLoS One. 2024 Jan 2;19(1):e0296356. doi: 10.1371/journal.pone.0296356 (PMC10760768; doi:10.1371/journal.pone.0296356)
Supplement: S1 File — (XLSX) [file pone.0296356.s001.xlsx]

## Sheet: Sheet1
Participant number	High risk infants (1=NO,2=YES)	Gender (1=Male,2=Female)	Mother’s age	Father’s age	Mother’s education level (1=level 1,2=level 2,3=level 3)	Father’s education level (1=level 1,2=level 2,3=level 3)	Self-reported household income (1=≤4999 RMB/month,2=5000-9999 RMB/month,3=≥10000 RMB/month	family structure (1=Nuclear family,2=Immediate family,3=Joint family,4=Single parent family)	Total score for parent-child interaction	parental time with the child(h/day)	screen exposure (1=NO,2=YES)	Screen types (0=parents choose no exposue screen ,1=Television,2=computer,3=tablet 4=martphone, 5=smart touch screen speaker)	Age of first exposure to television(0=parents choose no exposue screen ,so 0=No exposure; 1=No exposure ,2=<5 months ,3=5-6 months,4=6-7 months,5= ≥7 months)	Age of first exposure to computer(0=parents choose no exposue screen ,so 0=No exposure; 1=No exposure ,2=<5 months ,3=5-6 months,4=6-7 months,5= ≥7 months)	Age of first exposure to tablet(0=parents choose no exposue screen ,so 0=No exposure; 1=No exposure ,2=<5 months ,3=5-6 months,4=6-7 months,5= ≥7 months)	Age of first exposure to smartphone(0=parents choose no exposue screen ,so 0=No exposure; 1=No exposure ,2=<5 months ,3=5-6 months,4=6-7 months,5= ≥7 months)	Age of first exposure to smart touch screen(0=parents choose no exposue screen ,so 0=No exposure; 1=No exposure ,2=<5 months ,3=5-6 months,4=6-7 months,5= ≥7 months)	downloaded apps(0=parents choose no exposue screen,1=no,2=1-2,3= 3-4 ,4=≥5)	content viewd (0=parents choose no exposue screen,1=watch video,2=listen to music,3=voice chat4=video chat)	types of videos(0=parents choose no exposue screen,1=advertising ,2=animation,3=music,4=education,5=live broadcast,6=games,7=video chat,8=news )	video chat (0parents choose no exposue screen,1=no,2=yes)	child mainly video chat with (0=no video chat,1=father,2=mother,3=grandparents,4=maternal grandparents)	video chat time(0=no video chat ,1=hardly ever ,2= <0.5h ,3=0.5-1h ,4=1-1.5h ,5=≥1.5h)	your child exposed to Television during the workday((0=parents choose no exposue screen ,so 0=No exposure; 1=No exposure ,2=1-2 times/day ,3=3-4 times/day,4= ≥5 times/day)	your child exposed to computer during the workday((0=parents choose no exposue screen ,so 0=No exposure; 1=No exposure ,2=1-2 times/day ,3=3-4 times/day,4= ≥5 times/day)	your child exposed to tablet during the workday((0=parents choose no exposue screen ,so 0=No exposure; 1=No exposure ,2=1-2 times/day ,3=3-4 times/day,4= ≥5 times/day)	your child exposed to smartphone during the workday((0=parents choose no exposue screen ,so 0=No exposure; 1=No exposure ,2=1-2 times/day ,3=3-4 times/day,4= ≥5 times/day)	your child exposed to smart touch screen speaker during the workday((0=parents choose no exposue screen ,so 0=No exposure; 1=No exposure ,2=1-2 times/day ,3=3-4 times/day,4= ≥5 times/day)	your child exposed to Television during the weekends((0=parents choose no exposue screen ,so 0=No exposure; 1=No exposure ,2=1-2 times/day ,3=3-4 times/day,4= ≥5 times/day)	your child exposed to computer during the weekends((0=parents choose no exposue screen ,so 0=No exposure; 1=No exposure ,2=1-2 times/day ,3=3-4 times/day,4= ≥5 times/day)	your child exposed to tablet during the weekends((0=parents choose no exposue screen ,so 0=No exposure; 1=No exposure ,2=1-2 times/day ,3=3-4 times/day,4= ≥5 times/day)	your child exposed to smartphone during the weekends((0=parents choose no exposue screen ,so 0=No exposure; 1=No exposure ,2=1-2 times/day ,3=3-4 times/day,4= ≥5 times/day)	your child exposed to smart touch screen speaker during the weekends((0=parents choose no exposue screen ,so 0=No exposure; 1=No exposure ,2=1-2 times/day ,3=3-4 times/day,4= ≥5 times/day)	your child use Television on average per week(0=parents choose no exposue screen ,so 0=No exposure; 1=No exposure ,2=1-2 times/day ,3=3-4 times/day,4= ≥5 times/day)	your child use compute on average per week(0=parents choose no exposue screen ,so 0=No exposure; 1=No exposure ,2=1-2 times/day ,3=3-4 times/day,4= ≥5 times/day)	your child use tablet on average per week(0=parents choose no exposue screen ,so 0=No exposure; 1=No exposure ,2=1-2 times/day ,3=3-4 times/day,4= ≥5 times/day)	your child use smartphone on average per week(0=parents choose no exposue screen ,so 0=No exposure; 1=No exposure ,2=1-2 times/day ,3=3-4 times/day,4= ≥5 times/day)	your child use smart touch screen speaker on average per week(0=parents choose no exposue screen ,so 0=No exposure; 1=No exposure ,2=1-2 times/day ,3=3-4 times/day,4= ≥5 times/day)	days/week (0=parents choose no exposue screen,1=≤2days,2=3-5days,3=≥6days)	times/day (0=parents choose no exposue screen,1=1-2times,2=3-4imes,3=≥5times)	h/time (0=parents choose no exposue screen,1=<0.5h,2=0.5-1h,3=>1h)	your child exposed to electronic screens each weekend (0=parents choose no exposue screen,1=<0.5 h,2=0.5-1 h,3=1-2 h ,4=2-3 h,5=≥3 h)	your child exposed to electronic screens each workday (0=parents choose no exposue screen,1=<0.5 h,2=0.5-1 h,3=1-2 h ,4=2-3 h,5=≥3 h)	occasions (0=parents choose no exposue screen,1=meal time,2= before bed ,3=when crying ,4=when playing ,5=on the road 6=video call )	your child asked to view electronic screen (0=parents choose no exposue screen,1=When your child is bored ,2=When your child is used to using electronic screens ,3=irregular ,4=When your child watching others use electronic screen,5=When your child wants to Video Chat )	when infants are allowed to view(0=parents choose no exposue screen,1=when parents do housework ,2=when parents are working,3=when parents are viewing the screen,4=when children ask to view the screen,5=when children are crying,6=when children are well behaved ,7=when the child’s is asked to cooperate	shared viewing (0=no exposure,1=never,2=hardly ever,3=sometimes,4=often,5=always)	parent-child conversation (0=no exposure,1=never,2=hardly ever,3=sometimes,4=often,5=always)	Do you use electronic screens in front of your child unless required for work (0=no exposure,1=never,2=hardly ever,3=sometimes,4=often,5=always)
1	1	2	32	29	2	2	2	2	61	2	2	1、4	5	1	1	5	1	1	4	8	2	4	4	0	0	0	0	0	0	0	0	0	0	2	1	1	2	1	1	1	1	1	1	4	4	3	2	1	2
2	2	2	36	33	2	1	2	2	72	4.3	2	4	1	1	1	5	1	1	4	8	2	1	2	0	0	0	0	0	0	0	0	0	0	1	1	1	2	1	1	1	1	1	1	4	4	3	3	3	3
3	2	2	32	32	2	2	2	1	68	4.3	2	4	1	1	1	5	1	1	4	8	2	3	2	0	0	0	0	0	0	0	0	0	0	1	1	1	2	1	1	1	1	1	1	3	4	6	3	3	1
4	2	2	32	32	2	2	2	2	58	4.3	1	0	0	0	0	0	0	0	0	0	0	0	0	0	0	0	0	0	0	0	0	0	0	0	0	0	0	0	0	0	0	0	0	0	0	0	0	0	0
5	2	2	32	32	2	2	2	2	58	4.3	1	0	0	0	0	0	0	0	0	0	0	0	0	0	0	0	0	0	0	0	0	0	0	0	0	0	0	0	0	0	0	0	0	0	0	0	0	0	0
6	1	1	35	34	2	2	3	1	60	4	2	1、4	5	1	1	4	1	1	1┋4	1┋8	2	1	5	0	0	0	0	0	0	0	0	0	0	2	1	1	2	1	2	1	1	1	1	4	4	1	3	3	5
7	2	2	30	28	2	1	2	1	69	10	2	1、4	3	1	1	3	1	1	1┋4	8	2	4	2	0	0	0	0	0	0	0	0	0	0	2	1	1	2	1	1	1	1	1	1	4	4	3	3	3	3
8	1	1	32	32	2	2	2	1	68	4.3	2	2、4	1	4	1	4	1	1	1	3┋8	2	1┋2	2	0	0	0	0	0	0	0	0	0	0	1	2	1	2	1	1	1	1	1	1	4	4	3	3	3	1
9	1	2	32	32	2	2	2	1	86	8	2	1、4	2	1	1	3	1	1	1┋2	3┋4┋5	2	1┋3	2	0	0	0	0	0	0	0	0	0	0	3	1	1	2	1	1	1	1	1	1	4	4	3	3	3	2
10	2	1	32	32	2	2	2	1	67	6	2	1、3、4	3	1	3	3	1	4	4	8	2	3┋4	2	1	1	3	2	1	1	1	3	2	1	1	1	4	2	1	1	1	1	1	1	3┋4	4	3┋5	3	3	3
11	1	2	26	27	2	2	3	3	81	5	2	1、4	4	1	1	4	1	1	1┋4	3┋8	2	1┋3	2	0	0	0	0	0	0	0	0	0	0	2	1	1	2	1	1	1	1	1	1	4	4	3	2	2	2
12	1	2	33	30	3	2	3	2	74	4.4	2	1、4	5	1	1	5	1	1	1┋2┋4	3┋4┋8	2	1┋2	2	2	1	1	2	1	2	1	1	1	1	2	1	1	2	1	2	1	1	1	1	1	3	7	4	4	2
13	2	2	31	31	2	2	2	1	72	4.3	2	4	1	1	1	4	1	1	4	8	2	1┋2┋3	2	0	0	0	0	0	0	0	0	0	0	1	1	1	2	1	1	1	1	1	1	3	3	3	2	2	2
14	1	1	31	31	2	2	2	2	69	5	2	1、2、4	2	2	1	2	1	2	1┋2┋4	4┋8	2	3┋4	2	0	0	0	0	0	0	0	0	0	0	2	2	1	2	1	2	2	1	1	1	3┋4	2┋4	1┋3┋5	2	3	2
15	2	1	34	34	3	3	2	1	72	1.5	2	1、4	2	1	1	2	1	1	1	8	2	1	2	0	0	0	0	0	0	0	0	0	0	2	1	1	2	1	1	1	1	1	1	4	3	1┋5	2	2	2
16	2	1	39	34	2	2	2	1	71	4	2	1	3	1	1	1	1	1	2┋3	3┋4┋5	2	1	2	0	0	0	0	0	0	0	0	0	0	2	1	1	1	1	1	1	1	1	1	3┋4	4	3	3	3	3
17	1	2	32	32	2	2	2	1	69	5	2	4	1	1	1	5	1	1	4	8	2	3┋4	2	0	0	0	0	0	0	0	0	0	0	1	1	1	2	1	1	1	1	1	1	4	4	3	2	3	2
18	2	1	45	37	2	3	2	2	74	5	2	1、4	5	1	1	2	1	2	4	8	2	1┋2	2	0	0	0	0	0	0	0	0	0	0	2	1	1	2	1	1	1	1	1	1	4	4	5	2	1	1
19	2	2	33	33	3	3	3	2	74	4	2	4	1	1	1	4	1	1	4	8	2	3┋4	2	0	0	0	0	0	0	0	0	0	0	1	1	1	2	1	1	1	1	1	1	4	4	6	1	1	2
20	2	2	32	32	2	2	2	1	74	12	2	1、3、4	4	1	4	4	1	1	4	8	2	1	2	0	0	0	0	0	0	0	0	0	0	3	1	3	2	1	2	1	1	1	1	4	4	5	2	2	4
21	2	2	32	31	2	2	2	2	69	4.3	2	1、3、4	4	1	4	4	1	2	2	3┋4┋8	2	3┋4	2	0	0	0	0	0	0	0	0	0	0	2	1	2	2	1	1	1	1	1	1	4	3	5	2	3	3
22	1	1	33	34	2	2	2	1	63	3	2	1、4	5	1	1	5	1	2	4	8	2	3	2	0	0	0	0	0	0	0	0	0	0	2	1	1	2	1	1	1	1	1	1	4	4	3	2	2	2
23	2	2	32	32	2	3	2	3	75	5	2	1、4	3	1	1	4	1	1	1┋4	6┋8	2	1	2	1	1	1	1	1	2	1	1	1	1	2	1	1	2	1	1	1	1	1	1	4	4	2	2	2	2
24	2	2	24	22	1	1	2	2	76	5	2	1、4	3	1	1	3	1	1	4	3	2	1	2	0	0	0	0	0	0	0	0	0	0	2	1	1	2	1	1	1	1	1	1	4	3	1┋4┋5	1	5	4
25	2	1	32	32	2	2	2	1	79	6	2	4	1	1	1	2	1	1	3	4	2	1	2	0	0	0	0	0	0	0	0	0	0	1	1	1	2	1	1	1	1	1	1	4	3	5	4	4	3
26	1	2	28	27	2	2	2	2	78	5	2	1、3、4	5	1	4	4	1	2	1┋3┋4	8	2	4	2	2	1	1	2	1	2	1	1	3	1	2	1	1	2	1	2	1	1	1	1	4	3	1	3	2	2
27	1	1	37	38	2	2	2	2	63	3	2	4	1	1	1	5	1	1	4	8	2	3┋4	2	0	0	0	0	0	0	0	0	0	0	1	1	1	2	1	1	1	1	1	1	4	4	2┋3┋7	3	4	2
28	1	2	32	32	2	2	2	1	60	9	2	4	1	1	1	4	1	1	4	8	2	3┋4	2	0	0	0	0	0	0	0	0	0	0	1	1	1	2	1	2	1	2	1	1	2	4	3	2	1	3
29	1	1	27	34	2	2	2	2	73	8	2	1、3、4	4	1	3	5	1	1	1┋2	3┋4	2	3┋4	2	1	1	1	1	2	1	1	1	2	1	2	1	1	1	1	1	1	1	1	1	1	4	5	2	2	2
30	2	2	32	32	2	2	2	2	63	4.3	2	1、4	3	1	1	3	1	1	4	3	2	3┋4	2	0	0	0	0	0	0	0	0	0	0	2	1	1	2	1	1	1	1	1	1	3	4	3┋4	1	1	4
31	2	1	32	32	2	2	2	1	73	3	1	0	0	0	0	0	0	0	0	0	0	0	0	0	0	0	0	0	0	0	0	0	0	0	0	0	0	0	0	0	0	0	0	0	0	0	0	0	0
32	2	1	32	32	2	2	2	1	83	0.5	2	1、4	4	1	1	2	1	1	4	8	2	3	3	2	1	1	2	1	2	1	1	2	1	2	1	1	2	1	1	1	1	1	2	1	4	3	1	1	2
33	1	2	40	27	2	2	3	2	60	4.3	2	4	1	1	1	5	1	1	4	8	2	3┋4	2	0	0	0	0	0	0	0	0	0	0	1	1	1	2	1	1	1	1	1	1	4	3	5	1	1	3
34	1	1	33	34	3	2	2	1	81	4.3	1	0	0	0	0	0	0	0	0	0	0	0	0	0	0	0	0	0	0	0	0	0	0	0	0	0	0	0	0	0	0	0	0	0	0	0	0	0	0
35	1	1	32	32	2	2	2	1	79	2	2	4	1	1	1	2	1	1	2	8	2	1	2	0	0	0	0	0	0	0	0	0	0	1	1	1	2	1	1	1	1	1	1	4	4	3	1	1	3
36	2	2	32	32	1	2	1	2	75	4.3	2	1、4	4	1	1	4	1	3	2	3┋4┋8	2	1┋2┋3┋4	2	0	0	0	0	0	0	0	0	0	0	2	1	1	2	1	2	1	2	2	2	2┋3	1	5	4	4	4
37	1	1	36	38	2	2	2	2	74	3	2	4	1	1	1	5	1	1	4	8	2	1	2	0	0	0	0	0	0	0	0	0	0	1	1	1	2	1	1	1	1	1	1	1┋4	4	2	2	2	3
38	1	1	39	49	2	2	3	1	88	4.3	2	4	1	1	1	5	1	1	4	8	2	3┋4	2	0	0	0	0	0	0	0	0	0	0	1	1	1	2	1	1	1	1	1	1	4	4	3	3	3	3
39	1	2	29	29	2	2	2	1	54	4.3	2	1、2、4	2	4	1	2	1	2	4	8	2	3┋4	2	0	0	0	0	0	0	0	0	0	0	2	2	1	3	1	1	1	1	1	1	4	3	3	4	1	3
40	2	2	35	42	3	3	3	2	82	5	2	1、4	3	1	1	3	1	1	1	2┋3	1	0	0	0	0	0	0	0	0	0	0	0	0	2	1	1	2	1	1	1	1	1	2	1┋4	4	3┋7	3	5	3
41	2	2	33	33	2	2	2	3	83	8	2	1、4	4	1	1	4	1	2	2┋4	8	2	1	2	0	0	0	0	0	0	0	0	0	0	2	1	1	2	1	1	1	1	1	1	4	3┋4	3┋7	3	3	3
42	2	1	34	33	2	2	2	2	72	3	2	1、4	3	1	1	4	1	2	2	8	2	3┋4	2	1	1	1	2	1	2	1	1	2	1	2	1	1	2	1	1	1	1	1	1	4	3	3	2	2	2
43	2	1	30	27	2	2	2	3	56	1.5	2	4、5	1	1	1	4	4	2	1┋4	3┋8	2	1┋3┋4	2	0	0	0	0	0	0	0	0	0	0	1	1	1	3	3	1	1	1	1	1	1	4	5	2	1	2
44	2	2	33	33	3	2	3	2	70	1	1	0	0	0	0	0	0	0	0	0	0	0	0	0	0	0	0	0	0	0	0	0	0	0	0	0	0	0	0	0	0	0	0	0	0	0	0	0	0
45	2	2	34	37	3	2	2	2	79	10	2	1、4	2	1	1	2	1	2	2	8	2	4	2	1	1	1	2	1	2	1	1	2	1	3	1	1	3	1	1	1	1	1	1	4	4	5	2	2	4
46	2	1	32	32	2	2	2	1	72	3	1	0	0	0	0	0	0	0	0	0	0	0	0	0	0	0	0	0	0	0	0	0	0	0	0	0	0	0	0	0	0	0	0	0	0	0	0	0	0
47	2	2	31	31	2	2	3	2	81	5	2	4	1	1	1	5	1	1	4	8	2	3┋4	2	0	0	0	0	0	0	0	0	0	0	1	1	1	2	1	1	1	1	1	1	4	4	3	2	2	2
48	1	1	34	35	2	2	2	2	85	6	2	4	1	1	1	5	1	1	4	8	2	3┋4	2	0	0	0	0	0	0	0	0	0	0	1	1	1	2	1	2	1	1	1	1	4	4	3	2	2	1
49	2	1	32	32	2	2	2	1	76	2	2	1、4	2	1	1	2	1	1	4	8	2	3┋4	2	0	0	0	0	0	0	0	0	0	0	2	1	1	2	1	1	1	1	1	1	4	4	4	1	1	3
50	1	2	32	32	2	2	2	1	81	5	2	1、4	3	1	1	3	1	1	2	8	2	3┋4	2	0	0	0	0	0	0	0	0	0	0	4	1	1	2	1	1	1	1	1	1	3	4	5	3	5	3
51	2	1	42	33	2	2	3	1	69	2	2	1	4	1	1	1	1	1	2	3┋4	2	2	2	0	0	0	0	0	0	0	0	0	0	4	1	1	1	1	3	1	1	1	1	3	1	1┋5	2	2	3
52	1	1	32	32	2	2	2	1	73	6	2	4	1	1	1	5	1	1	2┋4	8	2	3	2	0	0	0	0	0	0	0	0	0	0	1	1	1	2	1	1	1	1	1	1	4	4	3	1	2	1
53	2	2	32	32	2	2	2	1	81	6	2	4	1	1	1	3	1	1	4	3┋8	2	4	2	0	0	0	0	0	0	0	0	0	0	1	1	1	2	1	1	1	1	1	1	4	3	3	1	2	3
54	1	1	32	32	2	2	2	1	68	5	2	1、4	3	1	1	3	1	1	4	4┋8	2	3┋4	2	3	1	1	2	1	3	1	1	3	1	3	1	1	3	1	2	2	1	1	1	4	4	3	1	1	4
55	1	1	32	32	2	2	2	1	77	6	1	0	0	0	0	0	0	0	0	0	0	0	0	0	0	0	0	0	0	0	0	0	0	0	0	0	0	0	0	0	0	0	0	0	0	0	0	0	0
56	2	1	32	32	2	2	2	1	76	10	2	1、4、5	4	1	1	4	4	1	2	4	1	0	0	0	0	0	0	0	0	0	0	0	0	2	1	1	2	2	1	1	1	3	1	3	4	5	3	3	3
57	2	1	32	32	2	2	2	1	73	2	2	1、4	3	1	1	5	1	1	2	4┋5	2	3┋4	2	0	0	0	0	0	0	0	0	0	0	4	1	1	2	1	1	1	1	1	1	4	4	3	2	5	3
58	1	2	32	32	2	2	2	1	90	8	2	4	1	1	1	5	1	1	4	8	2	4	3	0	0	0	0	0	0	0	0	0	0	1	1	1	4	1	2	1	2	2	2	4	3	6	2	2	3
59	2	1	32	32	2	2	2	1	73	24	2	1、3、4	4	1	4	4	1	1	4	8	2	1	2	0	0	0	0	0	0	0	0	0	0	3	1	3	2	1	2	1	1	1	1	4	4	3	3	3	4
60	2	2	30	28	3	3	2	2	59	1	2	1、2	4	4	1	1	1	1	1	3	1	0	0	0	0	0	0	0	0	0	0	0	0	2	2	1	1	1	2	1	1	1	1	4	3	3	3	1	3
61	1	2	32	32	2	2	2	1	80	4.3	2	1、3、4、5	2	1	2	2	2	2	4	8	2	4	2	0	0	0	0	0	0	0	0	0	0	2	1	2	2	2	2	1	1	1	1	4	4	3	3	4	2
62	2	1	38	35	2	2	2	1	76	4	2	1、4	4	1	1	4	1	3	1┋2	2┋4┋5	2	4	2	0	0	0	0	0	0	0	0	0	0	2	1	1	2	1	1	1	1	1	1	4	4	6	1	3	2
63	1	1	32	32	2	2	3	2	85	6	2	4	1	1	1	4	1	1	4	8	2	1	2	0	0	0	0	0	0	0	0	0	0	1	1	1	2	1	2	1	1	1	1	4	4	3	2	2	2
64	1	2	36	35	2	2	2	1	62	6	2	4	1	1	1	2	1	4	1┋4	8	2	1┋2┋3┋4	2	0	0	0	0	0	0	0	0	0	0	1	1	1	3	1	1	1	1	1	1	4	4	3┋5	2	2	2
65	1	2	32	32	2	2	2	1	83	5	2	4	1	1	1	5	1	1	4	8	2	2	5	0	0	0	0	0	0	0	0	0	0	1	1	1	2	1	1	1	1	1	1	4	4	3	3	2	3
66	2	1	32	32	2	2	2	1	64	6	1	0	0	0	0	0	0	0	0	0	0	0	0	0	0	0	0	0	0	0	0	0	0	0	0	0	0	0	0	0	0	0	0	0	0	0	0	0	0
67	1	2	32	32	2	2	2	1	74	10	2	4	1	1	1	5	1	1	2	8	2	4	2	1	1	1	1	1	2	2	2	2	2	1	1	1	1	1	1	1	1	1	1	4	4	3	1	5	3
68	2	1	32	32	2	2	2	1	80	0.5	2	4	1	1	1	4	1	1	2┋4	4┋8	2	4	2	0	0	0	0	0	0	0	0	0	0	1	1	1	2	1	2	1	1	1	1	4	3	5	2	3	1
69	1	1	29	32	2	2	2	2	75	4	2	1	4	1	1	1	1	1	2	2	2	4	2	0	0	0	0	0	0	0	0	0	0	2	1	1	1	1	1	1	1	1	1	4	3	3	2	2	2
70	1	2	32	32	2	2	2	1	58	3	2	4	1	1	1	2	1	1	4	8	2	2┋4	2	0	0	0	0	0	0	0	0	0	0	1	1	1	2	1	2	1	1	1	1	1	3	5	2	1	3
71	1	2	38	37	1	1	2	1	74	5	2	1、4	4	1	1	4	1	2	4	3	2	1┋4	2	0	0	0	0	0	0	0	0	0	0	2	1	1	2	1	1	1	1	1	1	3	1┋3	5	2	2	3
72	2	2	41	42	2	2	3	1	58	0.5	2	1、2、4	3	3	1	3	1	1	2┋4	3	2	3┋4	2	0	0	0	0	0	0	0	0	0	0	4	2	1	4	1	1	3	1	1	1	3	3	5	2	3	2
73	1	2	28	26	2	2	2	3	82	3	2	4	1	1	1	5	1	1	4	8	2	4	2	0	0	0	0	0	0	0	0	0	0	1	1	1	2	1	1	1	1	1	1	4	4	3	1	3	2
74	1	1	41	37	2	2	2	2	77	4	2	1、4	5	1	1	5	1	1	4	8	2	3┋4	2	0	0	0	0	0	0	0	0	0	0	2	1	1	2	1	1	1	1	1	1	3	4	5	2	1	3
75	2	1	36	39	2	2	3	2	60	3	2	1、4	5	1	1	5	1	2	4	3┋4	2	1┋3	2	2	1	1	2	1	1	1	1	1	1	2	1	1	2	1	1	1	1	1	1	4	4	1	2	2	2
76	2	2	32	32	2	2	3	4	64	5	1	0	0	0	0	0	0	0	0	0	0	0	0	0	0	0	0	0	0	0	0	0	0	0	0	0	0	0	0	0	0	0	0	0	0	0	0	0	0
77	1	1	32	32	2	2	2	1	55	5	2	1、4	3	1	1	3	1	1	1┋2┋4	2┋8	2	2┋3	2	0	0	0	0	0	0	0	0	0	0	2	1	1	2	1	2	1	1	1	1	4	4	3	3	1	2
78	2	1	31	27	1	1	2	1	68	1	1	0	0	0	0	0	0	0	0	0	0	0	0	0	0	0	0	0	0	0	0	0	0	0	0	0	0	0	0	0	0	0	0	0	0	0	0	0	0
79	1	1	30	27	2	2	3	1	87	24	2	4	1	1	1	5	1	4	4	8	2	3	2	0	0	0	0	0	0	0	0	0	0	1	1	1	2	1	1	1	1	1	1	4	4	3	2	1	3
80	1	1	30	29	2	2	3	2	84	4.3	2	1、2、3、4、5	3	3	3	3	3	1	4	8	2	1	3	1	1	2	2	1	1	1	1	2	1	2	1	1	2	2	2	1	2	1	2	2	3	3	3	3	2
81	1	1	36	35	2	2	2	1	66	3	2	1、3、4、5	4	1	3	2	4	1	2	3┋4	2	3┋4	2	0	0	0	0	0	0	0	0	0	0	2	1	2	2	2	1	1	1	1	1	3	4	3	2	1	2
82	2	1	35	34	2	2	2	2	52	4.3	2	4	1	1	1	2	1	2	2┋4	4┋8	2	1┋2	3	0	0	0	0	0	0	0	0	0	0	1	1	1	3	1	1	1	1	1	1	4	4	3	1	1	2
83	1	1	32	28	2	2	2	2	71	10	2	1、2、4、5	3	3	1	3	3	1	2┋4	4┋8	2	4	4	2	2	1	4	1	2	1	1	4	1	4	1	1	4	1	3	2	1	1	1	4	4	3	3	3	5
84	2	1	35	37	3	2	2	1	79	3	2	1、4	2	1	1	2	1	1	2	4┋8	2	4	2	3	1	1	2	1	4	1	1	2	1	4	1	1	4	1	1	1	1	1	1	1	4	3	2	4	3
85	2	2	29	31	3	2	2	2	84	4	2	1、2、4、5	3	3	1	3	3	1	3	8	2	3	2	2	2	2	2	2	2	1	2	2	1	2	1	1	2	1	1	1	1	1	1	3	1	5	2	3	3
86	1	1	32	32	2	2	2	2	71	4.3	2	1、4	3	1	1	3	1	1	1┋4	3	2	1	2	0	0	0	0	0	0	0	0	0	0	2	1	1	2	1	1	1	1	1	1	1	4	3	3	3	4
87	2	1	37	35	2	2	2	2	63	4.3	1	0	0	0	0	0	0	0	0	0	0	0	0	0	0	0	0	0	0	0	0	0	0	0	0	0	0	0	0	0	0	0	0	0	0	0	0	0	0
88	2	1	31	33	3	2	2	1	78	4	2	1、3、4	2	1	5	2	1	1	4	3┋4┋8	2	4	2	0	0	0	0	0	0	0	0	0	0	2	1	2	4	1	1	1	1	1	1	4	4	3	3	3	4
89	1	1	31	32	2	2	2	1	73	9	2	4	1	1	1	2	1	1	4	8	2	1	2	0	0	0	0	0	0	0	0	0	0	1	1	1	2	1	1	1	1	1	1	1	4	3	2	2	2
90	2	1	37	34	2	2	3	2	57	1.5	1	0	0	0	0	0	0	0	0	0	0	0	0	0	0	0	0	0	0	0	0	0	0	0	0	0	0	0	0	0	0	0	0	0	0	0	0	0	0
91	1	1	32	32	2	2	2	1	71	12	2	1、4	3	1	1	3	1	2	2┋4	4┋5	2	4	2	2	1	1	1	1	2	1	1	1	1	2	1	1	1	1	2	1	3	3	3	1	3	1┋2	2	2	3
92	2	1	29	30	3	3	1	2	68	4	2	1、4	4	1	1	3	1	1	1┋2	8	2	1	2	0	0	0	0	0	0	0	0	0	0	4	1	1	4	1	2	1	2	2	2	1	3	3	3	3	3
93	2	1	35	33	2	2	2	2	80	5	2	1、3、4	4	1	4	4	1	2	2	8	2	3	2	0	0	0	0	0	0	0	0	0	0	2	1	2	2	1	2	1	1	1	1	4	4	3	2	2	3
94	2	1	32	32	2	2	2	1	60	4.3	1	0	0	0	0	0	0	0	0	0	0	0	0	0	0	0	0	0	0	0	0	0	0	0	0	0	0	0	0	0	0	0	0	0	0	0	0	0	0
95	2	2	32	32	2	2	2	1	60	4.3	1	0	0	0	0	0	0	0	0	0	0	0	0	0	0	0	0	0	0	0	0	0	0	0	0	0	0	0	0	0	0	0	0	0	0	0	0	0	0
96	2	1	28	28	1	1	1	2	70	7	2	1、4	5	1	1	5	1	2	2	8	2	4	2	0	0	0	0	0	0	0	0	0	0	2	1	1	2	1	1	1	1	1	1	4	4	3	2	2	2
97	2	1	42	41	2	3	3	2	86	6	1	0	0	0	0	0	0	0	0	0	0	0	0	0	0	0	0	0	0	0	0	0	0	0	0	0	0	0	0	0	0	0	0	0	0	0	0	0	0
98	1	2	32	32	2	2	2	1	72	4	2	4	1	1	1	3	1	1	2	8	2	1┋2┋3	2	0	0	0	0	0	0	0	0	0	0	1	1	1	2	1	1	1	1	1	1	1	3	2	1	1	3
99	2	2	34	35	2	2	3	2	60	4.3	2	4	1	1	1	2	1	1	3	8	2	4	2	0	0	0	0	0	0	0	0	0	0	1	1	1	2	1	3	1	1	1	1	4	4	3	1	3	1
100	1	1	32	32	2	2	2	1	60	4.3	2	1、4	3	1	1	3	1	1	2┋3┋4	3┋4	2	1┋2┋3┋4	2	2	1	1	2	1	2	1	1	2	1	2	1	1	2	1	1	1	1	1	1	3	3┋4	1┋3┋5	2	2	2
101	1	1	30	30	2	2	3	2	71	12	2	1	4	1	1	1	1	1	2	4	2	3┋4	2	0	0	0	0	0	0	0	0	0	0	2	1	1	1	1	1	1	1	1	1	5	4	1	2	1	2
102	1	2	30	35	2	2	2	2	79	6	2	4	1	1	1	5	1	1	4	8	2	3	2	1	1	1	2	1	1	1	1	2	1	2	1	1	4	1	2	1	1	1	1	3	4	7	2	1	5
103	1	2	28	29	2	2	2	2	58	4.3	2	5	1	1	1	1	4	1	4	8	2	4	2	0	0	0	0	0	0	0	0	0	0	1	1	1	1	2	1	1	1	2	2	4	4	3	1	1	1
104	1	2	31	30	2	2	2	1	70	6	2	1、3、4	4	1	4	4	1	1	2	4	2	2	2	0	0	0	0	0	0	0	0	0	0	2	1	2	2	1	1	1	1	1	1	3	3	5	2	2	1
105	1	2	32	31	2	1	2	1	54	3	2	4	1	1	1	3	1	2	2┋4	8	2	1	2	0	0	0	0	0	0	0	0	0	0	1	1	1	2	1	1	1	1	1	1	4	4	3	3	3	3
106	1	1	39	23	1	1	1	1	68	4.3	2	1、4	2	1	1	2	1	1	2	8	2	4	2	3	1	1	2	1	3	1	1	3	1	3	1	1	3	1	1	1	1	1	1	3	4	5	2	4	3
107	1	2	32	32	1	2	2	2	88	10	2	1、4、5	2	1	1	2	2	2	1┋2┋4	3┋4┋5┋8	2	4	3	2	1	1	1	1	2	1	1	2	2	4	1	1	4	4	2	1	2	3	2	1┋4	1	1┋5	1	5	3
108	2	1	32	32	2	2	2	1	76	10	2	1、4	4	1	1	4	1	1	4	5	2	3┋4	2	0	0	0	0	0	0	0	0	0	0	2	1	1	2	1	2	1	1	1	1	4	4	3	1	4	3
109	1	1	32	32	2	2	3	4	78	4.5	1	0	0	0	0	0	0	0	0	0	0	0	0	0	0	0	0	0	0	0	0	0	0	0	0	0	0	0	0	0	0	0	0	0	0	0	0	0	0
110	2	2	32	32	2	2	2	1	82	4.3	2	1、4	2	1	1	3	1	2	2	4	2	2	2	0	0	0	0	0	0	0	0	0	0	2	1	1	2	1	2	1	2	3	2	1┋3	4	1┋5	3	3	3
111	2	1	34	34	2	1	2	1	68	1	1	0	0	0	0	0	0	0	0	0	0	0	0	0	0	0	0	0	0	0	0	0	0	0	0	0	0	0	0	0	0	0	0	0	0	0	0	0	0
112	2	1	32	32	2	2	2	1	65	8	1	0	0	0	0	0	0	0	0	0	0	0	0	0	0	0	0	0	0	0	0	0	0	0	0	0	0	0	0	0	0	0	0	0	0	0	0	0	0
113	2	2	32	31	2	2	2	1	72	2.5	2	1、4	2	1	1	2	1	2	2	2┋3┋8	2	4	2	0	0	0	0	0	0	0	0	0	0	2	1	1	2	1	3	1	2	2	2	1	3	1┋3	4	3	3
114	1	1	39	38	2	2	2	2	76	3	1	0	0	0	0	0	0	0	0	0	0	0	0	0	0	0	0	0	0	0	0	0	0	0	0	0	0	0	0	0	0	0	0	0	0	0	0	0	0
115	1	2	27	30	2	2	2	2	56	4.3	1	0	0	0	0	0	0	0	0	0	0	0	0	0	0	0	0	0	0	0	0	0	0	0	0	0	0	0	0	0	0	0	0	0	0	0	0	0	0
116	2	1	49	38	2	2	2	2	71	5	1	0	0	0	0	0	0	0	0	0	0	0	0	0	0	0	0	0	0	0	0	0	0	0	0	0	0	0	0	0	0	0	0	0	0	0	0	0	0
117	2	2	32	32	2	2	2	1	69	3	2	4	1	1	1	5	1	1	4	8	2	1	2	1	1	1	2	1	1	1	1	2	1	1	1	1	3	1	1	1	2	1	1	4	4	3	2	1	3
118	1	2	41	42	2	2	2	1	74	4.3	2	1、4	3	1	1	3	1	2	1┋2	3┋4┋5┋7	2	2┋3	2	2	1	1	2	1	2	1	1	2	1	2	1	1	3	1	2	1	1	1	1	2┋4	3┋4	5┋6┋7	4	4	4
119	1	1	32	32	2	2	2	1	70	4.3	1	0	0	0	0	0	0	0	0	0	0	0	0	0	0	0	0	0	0	0	0	0	0	0	0	0	0	0	0	0	0	0	0	0	0	0	0	0	0
120	1	1	35	32	3	3	3	2	99	4.3	1	0	0	0	0	0	0	0	0	0	0	0	0	0	0	0	0	0	0	0	0	0	0	0	0	0	0	0	0	0	0	0	0	0	0	0	0	0	0
121	2	1	32	32	2	2	2	1	67	1	2	4	1	1	1	5	1	1	2┋4	4┋8	2	3	2	0	0	0	0	0	0	0	0	0	0	1	1	1	2	1	1	1	1	1	1	3	3	1┋5	2	3	2
122	2	1	32	32	2	2	2	1	66	4.3	2	5	1	1	1	1	4	1	2┋4	4	2	3	2	0	0	0	0	0	0	0	0	0	0	1	1	1	1	2	1	1	1	1	1	4	3	3	3	3	3
123	1	1	32	32	2	2	2	2	90	24	2	1、4	4	1	1	4	1	1	4	8	2	3┋4	2	0	0	0	0	0	0	0	0	0	0	2	1	1	2	1	1	1	1	1	1	4	4	5	2	3	4
124	1	2	32	32	2	2	2	1	63	3	2	1、4	2	1	1	2	1	1	1┋2	3┋4	1	0	0	0	0	0	0	0	0	0	0	0	0	2	1	1	2	1	1	1	1	1	1	4	3	3	3	3	2
125	2	2	34	36	2	2	2	2	81	24	1	0	0	0	0	0	0	0	0	0	0	0	0	0	0	0	0	0	0	0	0	0	0	0	0	0	0	0	0	0	0	0	0	0	0	0	0	0	0
126	1	1	30	33	2	2	2	2	75	4.3	2	4	1	1	1	2	1	1	4	8	1	0	0	0	0	0	0	0	0	0	0	0	0	1	1	1	2	1	1	1	1	1	1	3	3	3	1	1	1
127	2	1	32	32	2	2	2	1	78	4.5	1	0	0	0	0	0	0	0	0	0	0	0	0	0	0	0	0	0	0	0	0	0	0	0	0	0	0	0	0	0	0	0	0	0	0	0	0	0	0
128	1	1	29	33	2	2	2	1	78	4	2	1、4	2	1	1	4	1	3	2	3┋4┋8	2	3┋4	2	2	1	1	2	1	3	1	1	2	1	3	1	1	2	1	1	1	1	1	1	4	3	5	2	4	2
129	2	1	32	32	2	2	2	1	80	5	2	1、4	2	1	1	2	1	1	4	8	2	4	2	0	0	0	0	0	0	0	0	0	0	2	1	1	2	1	1	1	1	1	1	4	4	1┋2	2	2	2
130	1	1	28	28	2	2	2	1	64	3	2	1、4、5	3	1	1	3	3	1	4	8	2	2	2	0	0	0	0	0	0	0	0	0	0	2	1	1	2	2	1	1	1	1	1	3	3	5	2	2	4
131	2	1	32	32	2	2	2	2	60	4.3	2	4	1	1	1	3	1	1	4	8	1	0	0	0	0	0	0	0	0	0	0	0	0	1	1	1	2	1	1	1	1	1	1	4	4	5	2	2	4
132	1	2	30	32	2	2	2	1	72	15	2	1	5	1	1	1	1	1	4	8	2	4	2	0	0	0	0	0	0	0	0	0	0	2	1	1	1	1	1	1	1	1	1	4	4	3	3	3	3
133	1	2	31	34	2	2	2	1	83	3	2	1、4	3	1	1	3	1	3	1┋2┋4	3┋4┋5┋8	2	3┋4	2	2	1	1	2	1	3	1	1	3	1	2	1	1	2	1	1	1	2	2	1	3	3	5	1	4	3
134	1	1	39	38	2	3	3	2	83	4.3	2	4	1	1	1	5	1	3	4	8	2	1	2	0	0	0	0	0	0	0	0	0	0	1	1	1	2	1	2	2	1	1	1	3	3	3	2	1	3
135	2	1	32	32	2	2	2	2	70	2	2	1、4	5	1	1	5	1	1	4	8	2	2┋4	2	0	0	0	0	0	0	0	0	0	0	2	1	1	2	1	1	1	1	1	1	4	4	4	2	2	2
136	1	1	32	32	2	2	2	1	72	24	2	1	5	1	1	1	1	1	2	4	1	0	0	0	0	0	0	0	0	0	0	0	0	2	1	1	1	1	1	1	1	1	1	4	4	3	1	1	1
137	1	2	32	32	2	2	1	1	60	4.3	2	1、4	3	1	1	4	1	1	1┋3	3	2	3	2	2	1	1	1	1	2	1	1	1	1	1	1	1	2	1	1	1	1	1	1	4	4	3	2	2	2
138	1	1	32	32	2	2	2	1	79	5	2	1、4	3	1	1	3	1	1	4	8	2	1┋2┋4	2	0	0	0	0	0	0	0	0	0	0	2	1	1	2	1	1	1	1	1	1	4	4	3	2	3	2
139	2	2	32	32	2	2	2	1	59	4	2	1、4	5	1	1	5	1	1	4	8	2	4	2	0	0	0	0	0	0	0	0	0	0	2	1	1	2	1	1	1	1	1	1	4	3	3	2	2	2
140	2	2	32	32	2	2	2	1	60	4.3	1	0	0	0	0	0	0	0	0	0	0	0	0	0	0	0	0	0	0	0	0	0	0	0	0	0	0	0	0	0	0	0	0	0	0	0	0	0	0
141	1	2	41	36	1	2	2	1	72	5	2	1、4	2	1	1	4	1	2	2┋4	3┋4┋8	2	1	2	0	0	0	0	0	0	0	0	0	0	2	1	1	2	1	1	1	1	1	1	4	4	3	3	3	3
142	1	1	32	32	2	2	2	1	78	4	2	1、4	3	1	1	4	1	1	1┋4	3┋8	2	4	2	0	0	0	0	0	0	0	0	0	0	2	1	1	2	1	3	1	1	1	1	4	4	6┋7	3	3	2
143	1	1	31	35	3	3	2	2	76	7	2	1、4	3	1	1	2	1	1	1┋4	3┋8	2	1┋2┋4	2	0	0	0	0	0	0	0	0	0	0	2	1	1	2	1	2	1	1	1	1	3	4	5	2	3	2
144	2	1	32	32	2	2	2	1	75	5	2	4	1	1	1	2	1	1	4	8	2	1	2	0	0	0	0	0	0	0	0	0	0	1	1	1	2	1	1	1	1	1	1	2	4	3	2	2	4
145	2	1	32	32	2	2	2	1	69	2	1	0	0	0	0	0	0	0	0	0	0	0	0	0	0	0	0	0	0	0	0	0	0	0	0	0	0	0	0	0	0	0	0	0	0	0	0	0	0
146	1	2	32	32	2	2	2	1	63	4	2	4	1	1	1	2	1	1	1	8	2	4	2	0	0	0	0	0	0	0	0	0	0	1	1	1	2	1	1	1	1	1	1	4	4	3	3	3	2
147	2	1	32	32	2	2	2	1	62	2	2	1、4	5	1	1	5	1	1	1┋2┋4	3┋4	2	4	2	0	0	0	0	0	0	0	0	0	0	2	1	1	2	1	2	2	1	1	1	4	4	5	3	3	3
148	1	1	27	26	2	2	2	2	81	4.3	2	4	1	1	1	2	1	1	3	7	2	2	2	1	1	1	2	1	1	1	1	2	1	1	1	1	2	1	1	1	2	1	1	3┋4	4	5	3	3	3
149	2	1	33	42	3	3	2	1	75	4.3	2	4	1	1	1	5	1	1	4	8	2	3	2	0	0	0	0	0	0	0	0	0	0	1	1	1	2	1	1	1	1	1	1	4	4	3	1	1	3
150	1	1	35	30	2	2	2	2	63	4	2	1、4	4	1	1	2	1	1	4	4┋8	2	3┋4	2	2	1	1	2	1	2	1	1	2	1	2	1	1	2	1	2	1	1	1	1	4	4	3	2	2	2
151	1	1	32	32	2	2	2	2	60	4.3	1	0	0	0	0	0	0	0	0	0	0	0	0	0	0	0	0	0	0	0	0	0	0	0	0	0	0	0	0	0	0	0	0	0	0	0	0	0	0
152	1	2	29	33	2	2	2	2	70	2	2	1、4	2	1	1	2	1	1	1┋4	8	2	3	3	3	1	1	3	1	3	1	1	3	1	4	1	1	4	1	2	2	1	1	1	4	4	7	2	1	1
153	2	2	32	32	2	2	2	1	80	5	2	1、4	3	1	1	3	1	1	3┋4	3┋8	2	4	2	0	0	0	0	0	0	0	0	0	0	2	1	1	3	1	3	1	1	1	1	1┋3	3	5┋6	2	2	2
154	2	1	32	32	2	2	2	1	94	8	1	0	0	0	0	0	0	0	0	0	0	0	0	0	0	0	0	0	0	0	0	0	0	0	0	0	0	0	0	0	0	0	0	0	0	0	0	0	0
155	1	2	32	32	2	2	2	1	60	4.3	1	0	0	0	0	0	0	0	0	0	0	0	0	0	0	0	0	0	0	0	0	0	0	0	0	0	0	0	0	0	0	0	0	0	0	0	0	0	0
156	1	1	33	33	3	2	2	2	63	4.3	2	1、4	2	1	1	2	1	2	4	8	2	3┋4	3	0	0	0	0	0	0	0	0	0	0	2	1	1	2	1	2	1	3	4	3	1	4	5	3	3	4
157	1	1	32	32	2	2	2	1	82	4	2	4	1	1	1	3	1	3	1	4┋8	2	4	2	0	0	0	0	0	0	0	0	0	0	1	1	1	2	1	1	1	1	1	1	3	4	5	2	1	1
158	1	1	47	36	1	1	2	2	79	3	2	1、4、5	4	1	1	4	4	2	2┋4	3┋5┋8	2	1┋2	2	2	1	1	2	1	2	1	1	2	1	2	1	1	2	1	1	1	1	1	1	4	3	1	2	2	3
159	2	1	34	35	2	2	2	2	70	15	2	4	1	1	1	5	1	1	4	8	2	3┋4	2	0	0	0	0	0	0	0	0	0	0	1	1	1	2	1	1	1	1	1	1	4	4	3	3	3	2
160	2	2	32	32	2	2	2	1	75	3	2	1、4	2	1	1	2	1	3	2┋4	3┋4┋8	2	3	2	0	0	0	0	0	0	0	0	0	0	2	1	1	2	1	1	1	1	1	1	1	4	3	1	5	2
161	1	1	32	30	2	2	2	1	55	4.3	2	1、4	4	1	1	4	1	2	4	8	2	4	2	0	0	0	0	0	0	0	0	0	0	2	1	1	3	1	1	1	1	1	1	4	4	3	3	3	1
162	1	1	32	32	2	2	2	2	68	4	2	1、2、4	3	3	1	3	1	1	2┋4	8	2	3	2	0	0	0	0	0	0	0	0	0	0	2	2	1	2	1	1	1	1	1	1	3	3	7	2	2	2
163	1	1	31	30	2	3	2	2	71	4.3	2	4	1	1	1	5	1	1	4	8	2	4	2	0	0	0	0	0	0	0	0	0	0	1	1	1	2	1	1	1	1	1	1	4	4	3	1	3	1
164	1	1	32	27	2	2	2	1	80	10	2	1、4	3	1	1	2	1	2	2┋4	8	2	3┋4	2	2	1	1	2	2	2	1	1	2	2	2	1	1	2	1	1	1	1	1	1	3	3	5	3	2	3
165	1	2	32	32	2	2	2	1	83	6	2	4	1	1	1	5	1	1	4	8	2	1	2	0	0	0	0	0	0	0	0	0	0	1	1	1	2	1	2	1	1	1	1	3┋4	3	4┋5┋7	4	5	2
166	1	1	36	35	2	2	3	1	73	24	2	1、4	5	1	1	5	1	1	1	3	2	4	2	0	0	0	0	0	0	0	0	0	0	2	1	1	2	1	1	1	1	1	1	4	4	3	2	2	2
167	2	1	34	24	2	3	2	1	76	4.3	2	1、4	4	1	1	4	1	1	1┋2┋3┋4	3┋4	2	1	2	0	0	0	0	0	0	0	0	0	0	3	1	1	3	1	1	1	1	1	1	3	4	3	2	2	2
168	1	1	32	32	2	2	3	1	68	4.3	2	1、4	5	1	1	5	1	1	4	8	2	4	2	0	0	0	0	0	0	0	0	0	0	2	1	1	2	1	1	1	1	1	1	3	3	3	1	1	4
169	2	2	32	30	2	3	3	2	65	4.5	2	1、4	5	1	1	5	1	1	4	8	2	3	2	0	0	0	0	0	0	0	0	0	0	2	1	1	3	1	2	1	1	1	1	4	4	3	2	3	2
170	1	1	36	26	2	2	2	2	68	4.3	2	1、4	4	1	1	3	1	1	2┋4	2	2	3	2	0	0	0	0	0	0	0	0	0	0	3	1	1	3	1	1	1	1	1	1	4	3	5	2	2	2
171	1	2	27	27	1	2	2	2	75	4	2	1、4	2	1	1	2	1	1	4	3┋8	2	2	2	0	0	0	0	0	0	0	0	0	0	2	1	1	2	1	1	1	1	1	1	3	3	3	2	2	4
172	2	1	32	32	2	2	2	1	60	1	2	1、4	5	1	1	5	1	1	4	8	2	4	2	0	0	0	0	0	0	0	0	0	0	2	1	1	2	1	1	1	1	2	2	4	3	3	3	3	3
173	2	1	32	32	2	2	2	1	60	1	2	1、4	5	1	1	5	1	1	4	8	2	4	2	0	0	0	0	0	0	0	0	0	0	2	1	1	2	1	1	1	1	2	2	1	3	1	2	2	2
174	2	1	32	32	2	2	2	1	77	8	2	1	5	1	1	1	1	1	1	3	2	4	2	2	1	1	1	1	2	1	1	1	1	2	1	1	1	1	2	1	1	1	1	3	4	5	1	5	2
175	2	1	32	32	2	2	2	1	65	3	2	4	1	1	1	3	1	2	1┋2	3┋4┋5	2	4	2	0	0	0	0	0	0	0	0	0	0	1	1	1	2	1	1	1	1	2	1	1┋3	4	5	3	3	4
176	2	1	29	27	2	2	2	2	77	2.5	1	0	0	0	0	0	0	0	0	0	0	0	0	0	0	0	0	0	0	0	0	0	0	0	0	0	0	0	0	0	0	0	0	0	0	0	0	0	0
177	1	2	33	36	2	2	2	1	76	4.3	2	4	1	1	1	5	1	1	4	8	2	4	2	0	0	0	0	0	0	0	0	0	0	1	1	1	4	1	1	1	1	1	1	1	3	3	2	2	2
178	1	1	28	35	2	3	3	2	80	3	2	1、4	2	1	1	2	1	3	2	4	2	1	2	4	1	1	3	1	4	1	1	3	1	4	1	1	4	1	1	1	1	1	1	4	4	3	3	3	3
179	2	1	32	32	2	2	2	1	67	2	2	4	1	1	1	2	1	2	2┋4	4	2	1┋2┋3┋4	2	0	0	0	0	0	0	0	0	0	0	1	1	1	2	1	1	1	1	1	1	3	4	4	2	2	2
180	2	2	32	32	2	2	2	1	76	4.3	2	1、2、3、4、5	2	2	2	2	2	2	1┋4	3┋5┋8	2	1┋3┋4	2	3	2	2	2	2	3	2	2	2	2	3	2	2	2	2	3	2	2	2	2	3┋4	2	3┋5┋7	4	4	4
181	2	1	38	38	2	2	2	1	53	0.5	2	1、4	5	1	1	5	1	1	1	3	1	0	0	0	0	0	0	0	0	0	0	0	0	4	1	1	4	1	1	1	1	1	1	4	4	1┋2┋3┋5	3	1	4
182	1	2	32	32	2	2	2	1	64	4.3	2	1、4	2	1	1	2	1	2	2	4	2	1┋2	2	0	0	0	0	0	0	0	0	0	0	4	1	1	3	1	1	3	1	1	1	5	4	5	2	2	4
183	1	1	32	32	2	2	2	1	71	4.3	2	4	1	1	1	3	1	1	4	8	2	4	2	0	0	0	0	0	0	0	0	0	0	1	1	1	2	1	2	1	1	1	1	4	4	3	2	1	2
184	2	2	32	28	2	2	2	2	75	4.3	2	1、4	3	1	1	3	1	1	4	8	2	4	2	0	0	0	0	0	0	0	0	0	0	2	1	1	3	1	2	1	1	1	1	2	4	3	2	1	2
185	2	2	39	38	2	2	2	2	73	5	2	1、4	4	1	1	4	1	1	2┋4	8	2	1	2	0	0	0	0	0	0	0	0	0	0	3	1	1	3	1	2	1	1	1	1	4	4	7	1	1	1
186	2	2	32	32	2	2	2	1	84	4	2	1、2、4	4	4	1	3	1	1	4	8	2	1┋3┋4	3	0	0	0	0	0	0	0	0	0	0	2	2	1	3	1	3	2	1	2	1	4	4	3	3	3	2
187	1	2	32	32	2	2	2	1	60	0.5	2	1、2、4	2	5	1	2	1	2	2┋4	8	2	1┋4	3	2	2	1	3	1	2	2	1	2	1	2	2	1	4	1	2	1	2	2	2	2┋4	3	3	4	3	4
188	2	2	34	32	2	2	2	2	70	2	2	1、2、4、5	2	5	1	2	2	1	1	2┋3	2	3	3	0	0	0	0	0	0	0	0	0	0	2	2	1	2	2	3	1	2	2	2	1┋3	3	2	3	3	4
189	1	1	32	32	2	2	2	1	78	3	2	4	1	1	1	4	1	1	2┋4	8	2	1┋2	4	0	0	0	0	0	0	0	0	0	0	1	1	1	3	1	2	2	1	1	1	4	4	3	2	2	1
190	1	2	29	34	1	1	2	1	60	24	2	4	1	1	1	4	1	2	4	8	2	3┋4	2	1	1	1	3	1	1	1	1	3	1	1	1	1	3	1	1	1	1	1	1	4	3	7	1	1	2
191	2	2	32	32	2	2	2	1	71	24	2	1、4	2	1	1	2	1	1	2┋4	3┋4┋8	2	4	3	0	0	0	0	0	0	0	0	0	0	2	1	1	2	1	1	1	1	5	1	3┋4	4	5	3	3	2
192	1	2	32	32	2	2	2	1	90	2	2	1、4	2	1	1	2	1	2	1┋4	3┋4┋5┋8	2	1┋4	2	2	1	1	2	1	2	1	1	2	1	2	1	1	2	1	2	1	2	2	2	2┋4	4	3	1	5	4
193	2	2	37	38	3	3	2	2	81	3.5	2	1、2、4	3	3	1	2	1	1	2┋4	3┋4	2	3┋4	2	0	0	0	0	0	0	0	0	0	0	2	2	1	2	1	1	1	1	1	1	4	3	3	2	1	4
194	1	2	32	32	2	2	2	1	83	5	2	1、4	2	1	1	2	1	2	2	4	2	4	2	0	0	0	0	0	0	0	0	0	0	2	1	1	2	1	2	1	1	1	1	3	1┋4	5	1	5	2
195	1	1	29	32	2	3	2	1	76	6	2	1、4、5	2	1	1	2	2	1	1┋2┋4	3┋8	2	4	2	1	1	1	2	1	2	1	1	2	1	2	1	1	2	1	1	1	1	1	1	1┋3	4	5┋7	3	4	4
196	1	2	34	35	2	3	3	2	69	4.3	2	4	1	1	1	4	1	1	4	8	2	3	2	0	0	0	0	0	0	0	0	0	0	1	1	1	2	1	1	1	1	1	1	4	4	3	1	1	2
197	2	2	30	25	2	2	2	1	85	4.3	2	4	1	1	1	5	1	1	4	8	2	2	5	0	0	0	0	0	0	0	0	0	0	1	1	1	2	1	1	1	1	1	1	4	4	3	3	3	3
198	1	2	42	36	2	2	3	1	100	3	1	0	0	0	0	0	0	0	0	0	0	0	0	0	0	0	0	0	0	0	0	0	0	0	0	0	0	0	0	0	0	0	0	0	0	0	0	0	0
199	2	1	30	35	2	2	2	1	60	4.3	1	0	0	0	0	0	0	0	0	0	0	0	0	0	0	0	0	0	0	0	0	0	0	0	0	0	0	0	0	0	0	0	0	0	0	0	0	0	0
200	1	2	29	29	2	1	2	1	74	4	2	1、4	2	1	1	2	1	1	2┋4	3┋4┋8	2	3┋4	2	2	1	1	2	1	2	1	1	1	1	1	1	1	2	1	1	1	1	2	2	4	1	6	3	3	4
201	2	1	30	25	2	2	3	2	79	10	2	4	1	1	1	3	1	1	4	8	2	1	2	0	0	0	0	0	0	0	0	0	0	1	1	1	2	1	1	1	1	1	1	3	4	3	2	3	2
202	2	1	32	32	2	2	2	1	80	8	2	3、4	1	1	5	5	1	2	2┋4	7┋8	2	1┋2┋3	2	0	0	0	0	0	0	0	0	0	0	1	1	2	2	1	2	1	1	1	1	4	3	3	2	2	4
203	1	2	40	36	2	2	2	2	60	2	1	0	0	0	0	0	0	0	0	0	0	0	0	0	0	0	0	0	0	0	0	0	0	0	0	0	0	0	0	0	0	0	0	0	0	0	0	0	0
204	2	2	32	32	2	3	2	2	61	3	1	0	0	0	0	0	0	0	0	0	0	0	0	0	0	0	0	0	0	0	0	0	0	0	0	0	0	0	0	0	0	0	0	0	0	0	0	0	0
205	2	1	31	30	2	2	2	1	62	3	2	4	1	1	1	5	1	1	1┋4	3┋8	2	3┋4	3	0	0	0	0	0	0	0	0	0	0	1	1	1	2	1	3	1	2	2	1	4	4	3	2	3	2
206	1	2	30	31	2	2	2	2	52	1	1	0	0	0	0	0	0	0	0	0	0	0	0	0	0	0	0	0	0	0	0	0	0	0	0	0	0	0	0	0	0	0	0	0	0	0	0	0	0
207	1	1	34	32	3	2	3	2	51	0.5	2	4	1	1	1	2	1	1	4	8	2	3	2	0	0	0	0	0	0	0	0	0	0	1	1	1	2	1	1	1	1	1	1	4	4	3	1	1	3
208	2	1	34	32	2	2	2	2	71	4.3	2	5	1	1	1	1	5	1	2┋4	3┋4┋8	2	3	3	1	1	1	1	2	1	1	1	1	3	1	1	1	1	3	2	2	1	1	1	4	4	3	2	2	3
209	1	2	32	32	2	2	2	1	70	2	2	1、3、4	5	1	5	5	1	1	1┋4	3┋8	2	3	2	2	1	2	2	1	1	1	2	2	1	1	1	2	2	1	1	1	1	1	1	3┋4	4	3	3	2	2
210	2	2	32	32	2	2	2	1	60	3	1	0	0	0	0	0	0	0	0	0	0	0	0	0	0	0	0	0	0	0	0	0	0	0	0	0	0	0	0	0	0	0	0	0	0	0	0	0	0
211	1	2	41	38	2	2	3	1	68	4.3	2	4	1	1	1	5	1	1	4	8	2	3	2	0	0	0	0	0	0	0	0	0	0	1	1	1	2	1	1	1	1	1	1	4	4	3	3	3	3
212	1	1	32	32	2	2	2	1	65	1	2	4	1	1	1	5	1	1	4	8	2	2┋3	2	0	0	0	0	0	0	0	0	0	0	1	1	1	2	1	1	1	1	1	1	4	4	3	2	2	1
213	2	1	44	28	2	2	2	1	75	24	2	4	1	1	1	2	1	1	4	8	2	1	2	0	0	0	0	0	0	0	0	0	0	1	1	1	2	1	1	1	1	1	1	4	3	5	1	1	1
214	2	1	32	32	2	2	2	1	68	12	2	4	1	1	1	2	1	1	4	8	2	1	2	0	0	0	0	0	0	0	0	0	0	1	1	1	2	1	1	1	1	1	1	4	3	5	1	1	1
215	1	2	32	32	2	2	2	1	74	12	2	1、4	5	1	1	5	1	1	1┋4	3┋8	2	1	2	0	0	0	0	0	0	0	0	0	0	2	1	1	2	1	1	1	1	1	1	4	4	7	2	3	2
216	2	2	32	33	2	2	2	2	65	3	2	1、3、4	4	1	3	2	1	1	1┋2┋4	4┋8	2	1┋2┋3┋4	2	0	0	0	0	0	0	0	0	0	0	3	1	3	3	1	1	2	1	1	1	3	4	5	2	2	3
217	2	1	32	33	2	2	2	2	66	5	2	3、4	1	1	2	2	1	1	2┋4	4┋8	2	1	2	1	1	2	3	1	1	1	2	2	1	1	1	2	2	1	1	2	1	1	1	3	4	5┋7	2	2	2
218	2	1	28	28	2	2	2	3	77	4.3	2	4	1	1	1	2	1	1	4	8	2	3	2	0	0	0	0	0	0	0	0	0	0	1	1	1	3	1	1	1	1	1	1	2┋4┋5	4	3	2	2	1
219	1	1	34	34	2	2	3	1	71	2	1	0	0	0	0	0	0	0	0	0	0	0	0	0	0	0	0	0	0	0	0	0	0	0	0	0	0	0	0	0	0	0	0	0	0	0	0	0	0
220	2	2	35	35	2	2	1	2	80	6	2	1、4	2	1	1	2	1	1	2┋4	8	2	3	2	0	0	0	0	0	0	0	0	0	0	2	1	1	3	1	1	1	1	1	1	3┋4	4	3	2	1	2
221	1	1	37	32	2	2	2	1	70	5	2	4	1	1	1	2	1	2	4	8	2	3	2	0	0	0	0	0	0	0	0	0	0	1	1	1	2	1	1	1	1	1	1	3┋4	4	7	2	1	2
222	2	1	30	28	2	2	2	1	88	4.3	2	4	1	1	1	5	1	1	4	8	2	3	2	0	0	0	0	0	0	0	0	0	0	1	1	1	2	1	1	1	1	1	1	4	4	3	2	1	3
223	1	1	37	33	2	2	2	2	83	2	1	0	0	0	0	0	0	0	0	0	0	0	0	0	0	0	0	0	0	0	0	0	0	0	0	0	0	0	0	0	0	0	0	0	0	0	0	0	0
224	2	1	32	32	2	2	2	1	67	6	2	4	1	1	1	4	1	1	2┋4	4┋8	2	3┋4	2	0	0	0	0	0	0	0	0	0	0	1	1	1	4	1	3	1	1	1	1	4	4	3	1	1	4
225	1	2	32	32	2	2	2	1	85	8	2	2、4	1	5	1	5	1	1	1┋4	3┋8	2	1	2	0	0	0	0	0	0	0	0	0	0	1	2	1	2	1	1	1	1	1	1	4	1	3	2	1	3
226	2	2	32	32	2	2	2	2	74	10	2	1、3、4	3	1	3	3	1	3	1┋4	3┋4┋7┋8	2	3┋4	2	4	4	3	2	3	2	4	2	2	4	2	4	4	2	3	2	1	1	1	1	3	4	5┋6	4	4	3
227	2	2	32	32	2	2	2	1	73	2	2	1、4	4	1	1	2	1	1	4	8	2	3┋4	2	0	0	0	0	0	0	0	0	0	0	4	1	1	4	1	2	1	1	1	1	4	4	3	1	1	3
228	1	1	32	27	2	2	2	2	83	5	2	4	1	1	1	5	1	1	4	8	2	4	2	0	0	0	0	0	0	0	0	0	0	1	1	1	2	1	1	1	1	1	1	4	4	3	1	1	2
229	2	1	32	32	2	2	2	1	72	10	2	4	1	1	1	2	1	1	4	8	2	1	2	0	0	0	0	0	0	0	0	0	0	1	1	1	2	1	1	1	1	1	1	4	4	7	2	1	3
230	2	2	32	32	2	2	2	1	71	10	2	4	1	1	1	2	1	1	4	8	2	1	2	0	0	0	0	0	0	0	0	0	0	1	1	1	2	1	1	1	1	1	1	4	4	7	1	1	4
231	1	2	39	32	3	2	1	2	54	2	2	2、4	1	2	1	2	1	1	4	8	2	3	2	0	0	0	0	0	0	0	0	0	0	1	2	1	3	1	3	2	1	1	1	4	4	3	4	3	4
232	1	2	32	32	2	2	2	1	65	12	2	1、2、4	5	5	1	5	1	1	4	8	2	3┋4	2	0	0	0	0	0	0	0	0	0	0	2	2	1	2	1	1	1	1	1	1	4	4	4	3	3	2
233	2	1	32	32	2	2	2	1	85	6	2	1、4	2	1	1	4	1	1	4	8	2	2┋4	2	0	0	0	0	0	0	0	0	0	0	2	1	1	2	1	1	1	1	1	1	4	3	3	1	1	1
234	1	2	30	29	2	2	2	4	60	4.3	2	1、2、3、4	5	5	5	5	1	1	2┋4	8	2	4	2	0	0	0	0	0	0	0	0	0	0	2	2	2	2	1	1	1	1	1	1	4	4	3	3	3	3
235	2	1	32	32	2	2	2	1	81	8	2	1、3、4	5	1	5	5	1	1	2┋4	8	2	3	2	2	1	2	2	1	2	1	2	2	1	3	1	3	3	1	1	1	1	1	1	3	4	5	2	2	2
236	1	2	34	24	2	2	1	1	78	8	2	1、4	4	1	1	4	1	2	1┋2	4┋5┋8	2	4	2	0	0	0	0	0	0	0	0	0	0	2	1	1	2	1	1	1	1	1	1	4	4	3	2	4	2
237	1	2	49	36	2	3	2	1	70	4	2	4	1	1	1	5	1	1	4	8	2	3	2	0	0	0	0	0	0	0	0	0	0	1	1	1	2	1	1	1	1	1	1	4	3	3	1	1	1
238	1	2	39	39	2	2	3	1	88	24	2	1、2、4	5	5	1	5	1	1	4	8	2	3	2	0	0	0	0	0	0	0	0	0	0	2	1	1	2	1	1	1	1	1	1	3	1	5┋6	3	3	3
239	1	2	35	33	2	2	2	2	60	4.3	2	1、4	4	1	1	3	1	1	1┋3┋4	8	2	3┋4	2	1	1	1	2	1	2	1	1	3	1	2	1	1	3	1	2	2	1	1	1	4	4	3┋4	2	1	4
240	1	2	34	29	2	2	2	1	60	4.3	1	0	0	0	0	0	0	0	0	0	0	0	0	0	0	0	0	0	0	0	0	0	0	0	0	0	0	0	0	0	0	0	0	0	0	0	0	0	0
241	1	2	32	33	2	2	2	2	62	4	2	1、4	2	1	1	2	1	1	4	8	2	4	2	2	1	1	2	1	2	1	1	2	1	4	1	1	4	1	2	1	1	1	1	4	4	6	3	3	3
242	2	2	32	32	2	2	2	1	61	8	1	0	0	0	0	0	0	0	0	0	0	0	0	0	0	0	0	0	0	0	0	0	0	0	0	0	0	0	0	0	0	0	0	0	0	0	0	0	0
243	2	1	34	34	3	2	2	1	85	6	2	4	1	1	1	5	1	1	2┋4	8	2	3	2	0	0	0	0	0	0	0	0	0	0	1	1	1	2	1	1	1	1	1	1	3	4	5	3	3	3
244	2	2	35	35	3	2	2	1	85	6	2	4	1	1	1	5	1	1	2┋4	8	2	3	2	0	0	0	0	0	0	0	0	0	0	1	1	1	2	1	1	1	1	1	1	3	4	2┋5	3	3	3
245	1	2	32	32	2	2	2	1	70	2	2	4	1	1	1	5	1	1	2┋4	8	2	3┋4	2	0	0	0	0	0	0	0	0	0	0	1	1	1	2	1	1	1	1	1	1	4	4	3	2	1	3
246	1	1	32	32	2	2	2	1	77	3	2	4	1	1	1	5	1	1	4	8	2	2	2	0	0	0	0	0	0	0	0	0	0	1	1	1	2	1	1	1	1	1	1	4	4	7	1	1	4
247	1	2	45	32	2	2	3	3	72	8	1	0	0	0	0	0	0	0	0	0	0	0	0	0	0	0	0	0	0	0	0	0	0	0	0	0	0	0	0	0	0	0	0	0	0	0	0	0	0
248	1	2	32	32	2	2	2	1	83	6.4	2	1、4	4	1	1	4	1	1	4	8	2	3┋4	2	2	1	1	1	1	3	1	1	1	1	4	1	1	2	1	2	1	1	1	1	4	3	3	4	3	4
249	1	2	31	30	2	3	2	2	81	6	2	1、4	3	1	1	3	1	1	1┋2┋4	8	2	3	2	2	1	1	2	1	2	1	1	2	1	3	1	1	4	1	2	1	2	2	2	4	3	1┋2┋3	2	2	3
250	1	2	32	32	2	2	2	1	60	4.3	2	4	1	1	1	5	1	1	4	8	2	2	2	0	0	0	0	0	0	0	0	0	0	1	1	1	2	1	2	1	1	1	1	2	4	7	2	2	4
251	1	2	32	32	2	2	2	1	63	9	2	4	1	1	1	5	1	1	4	8	2	3	2	0	0	0	0	0	0	0	0	0	0	1	1	1	2	1	1	1	1	1	1	4	4	1	3	3	2
252	1	2	32	30	2	2	3	1	75	5	1	0	0	0	0	0	0	0	0	0	0	0	0	0	0	0	0	0	0	0	0	0	0	0	0	0	0	0	0	0	0	0	0	0	0	0	0	0	0
253	2	2	32	32	2	2	2	3	70	8	1	0	0	0	0	0	0	0	0	0	0	0	0	0	0	0	0	0	0	0	0	0	0	0	0	0	0	0	0	0	0	0	0	0	0	0	0	0	0
254	1	2	32	32	2	2	2	1	89	5	1	0	0	0	0	0	0	0	0	0	0	0	0	0	0	0	0	0	0	0	0	0	0	0	0	0	0	0	0	0	0	0	0	0	0	0	0	0	0
255	1	1	33	32	2	2	2	2	60	4.3	2	4	1	1	1	2	1	1	4	8	2	3┋4	2	0	0	0	0	0	0	0	0	0	0	1	1	1	3	1	2	1	1	1	1	4	4	3	2	2	4
256	1	1	30	32	2	2	2	2	60	4.3	2	1、4	3	1	1	3	1	1	1┋4	8	2	4	2	0	0	0	0	0	0	0	0	0	0	2	1	1	2	1	2	1	1	1	1	4	4	3	2	2	2
257	1	1	32	32	2	2	2	1	86	5	2	4、5	1	1	1	4	5	2	2┋4	8	2	3	2	0	0	0	0	0	0	0	0	0	0	1	1	1	2	2	2	1	1	1	1	4	4	3	2	2	2
258	1	2	32	32	2	2	2	1	63	2	2	4	1	1	1	2	1	1	1┋2┋3┋4	4┋8	2	1	2	1	1	1	2	1	1	1	1	2	1	1	1	1	4	1	1	1	1	1	1	4	4	3	2	1	2
259	1	2	32	32	2	2	2	1	71	4	2	4	1	1	1	4	1	1	4	8	2	3	2	0	0	0	0	0	0	0	0	0	0	1	1	1	2	1	3	1	1	1	1	4	4	3	2	2	3
260	1	2	32	32	2	2	2	1	80	5	2	4	1	1	1	4	1	1	4	8	2	4	2	0	0	0	0	0	0	0	0	0	0	1	1	1	2	1	1	1	1	1	1	4	4	3	1	5	4
261	1	1	29	28	2	2	2	1	76	2	2	1、2、3、4	5	5	3	2	1	2	1┋4	3┋4┋8	2	3	2	0	0	0	0	0	0	0	0	0	0	3	4	2	2	1	1	1	1	1	1	4	4	6	2	2	2
262	1	2	32	32	2	2	2	1	79	4.3	1	0	0	0	0	0	0	0	0	0	0	0	0	0	0	0	0	0	0	0	0	0	0	0	0	0	0	0	0	0	0	0	0	0	0	0	0	0	0
263	2	2	32	32	2	2	1	1	63	4	2	1、2、4	4	4	1	3	1	1	1┋2┋4	3┋4┋7┋8	2	3	2	0	0	0	0	0	0	0	0	0	0	2	2	1	3	1	1	1	1	1	1	4	4	3	3	3	3
264	1	1	34	29	2	2	2	1	64	2.5	2	1、4	2	1	1	3	1	1	1┋4	8	2	3	2	4	1	1	2	1	3	1	1	1	1	3	1	1	2	1	3	2	1	1	1	4	4	3	2	1	4
265	1	2	32	32	2	2	2	1	67	6	2	1、4	3	1	1	3	1	1	1┋4	3┋8	2	3	2	0	0	0	0	0	0	0	0	0	0	2	1	1	2	1	1	1	1	1	1	4	4	3	3	3	1
266	2	1	32	32	2	2	2	1	73	8	1	0	0	0	0	0	0	0	0	0	0	0	0	0	0	0	0	0	0	0	0	0	0	0	0	0	0	0	0	0	0	0	0	0	0	0	0	0	0
267	2	1	32	34	2	2	2	2	85	3	2	1、4	3	1	1	3	1	2	1┋2┋4	3┋4┋8	2	3	2	0	0	0	0	0	0	0	0	0	0	4	1	1	4	1	3	1	2	2	2	4	4	3┋5	4	3	3
268	2	1	32	32	2	2	2	1	77	4	2	4	1	1	1	5	1	1	2┋4	8	2	1	2	0	0	0	0	0	0	0	0	0	0	1	1	1	2	1	1	1	1	1	1	4	4	3	1	1	4
269	1	1	36	31	2	2	2	2	83	8	1	0	0	0	0	0	0	0	0	0	0	0	0	0	0	0	0	0	0	0	0	0	0	0	0	0	0	0	0	0	0	0	0	0	0	0	0	0	0
270	1	1	32	25	1	2	1	2	72	5	2	1、4	2	1	1	2	1	1	1┋4	2┋3┋5┋8	2	3┋4	2	0	0	0	0	0	0	0	0	0	0	2	1	1	2	1	2	1	1	1	1	1	4	5	3	2	5
271	2	1	35	35	1	2	2	2	66	3	2	1、4、5	5	1	1	5	5	1	2┋4	3┋8	2	1┋2	2	0	0	0	0	0	0	0	0	0	0	2	1	1	2	2	2	1	1	1	1	4	4	4	3	3	3
272	1	1	33	33	2	2	2	1	65	3	1	0	0	0	0	0	0	0	0	0	0	0	0	0	0	0	0	0	0	0	0	0	0	0	0	0	0	0	0	0	0	0	0	0	0	0	0	0	0
273	1	2	32	32	2	2	2	1	63	4.3	2	1、4	5	1	1	4	1	1	1	3	1	0	0	0	0	0	0	0	0	0	0	0	0	2	1	1	2	1	1	1	1	1	1	3	4	5	2	1	3
274	1	2	30	31	2	2	2	1	90	8	1	0	0	0	0	0	0	0	0	0	0	0	0	0	0	0	0	0	0	0	0	0	0	0	0	0	0	0	0	0	0	0	0	0	0	0	0	0	0
275	1	2	29	29	3	2	2	2	79	8	2	4	1	1	1	4	1	3	4	8	2	1	2	0	0	0	0	0	0	0	0	0	0	1	1	1	2	1	1	1	1	1	1	3	3	3┋6	2	4	3
276	2	2	32	32	1	1	1	2	71	4.3	2	4	1	1	1	5	1	1	4	8	2	1	2	0	0	0	0	0	0	0	0	0	0	1	1	1	2	1	1	1	1	2	1	3	4	5	2	2	3
277	1	2	32	32	2	2	2	1	66	4.3	1	0	0	0	0	0	0	0	0	0	0	0	0	0	0	0	0	0	0	0	0	0	0	0	0	0	0	0	0	0	0	0	0	0	0	0	0	0	0
278	2	1	33	33	2	2	2	1	65	6	2	1、4	2	1	1	2	1	1	1┋2	3┋4┋8	2	3	2	0	0	0	0	0	0	0	0	0	0	2	1	1	2	1	2	1	1	2	2	1	3	5┋7	1	1	1
279	1	1	32	32	2	2	2	1	57	2	2	1、2、4	2	2	1	2	1	1	2┋4	8	2	3┋4	2	1	2	1	2	1	2	2	1	2	1	3	2	1	3	1	2	2	1	1	1	4	3	3	4	3	4
280	2	2	32	32	2	2	1	1	76	4	2	4	1	1	1	5	1	1	4	8	2	3	2	0	0	0	0	0	0	0	0	0	0	1	1	1	2	1	1	1	1	1	1	4	4	3	1	1	2
281	2	2	32	32	2	2	2	1	84	8	2	1、4	2	1	1	2	1	3	1┋4	3┋4┋8	2	1┋3	2	0	0	0	0	0	0	0	0	0	0	2	1	1	3	1	2	1	1	1	1	4	3┋4	3	4	4	3
282	2	2	32	32	2	2	2	1	86	1	2	1、4	2	1	1	2	1	3	2┋4	1┋4┋8	2	1┋2	2	0	0	0	0	0	0	0	0	0	0	3	1	1	3	1	1	1	1	1	1	3	4	3┋5	3	3	3
283	1	1	38	28	2	2	2	1	75	4.3	2	1、4	3	1	1	3	1	1	4	3┋4┋8	2	3	3	0	0	0	0	0	0	0	0	0	0	2	1	1	2	1	1	1	2	2	2	4	4	3	4	4	1
284	1	1	33	29	2	2	2	2	77	8	2	4	1	1	1	5	1	2	2┋4	4┋8	2	1	2	0	0	0	0	0	0	0	0	0	0	1	1	1	2	1	1	1	1	1	1	3	4	7	2	1	2
285	1	1	32	32	2	2	2	1	70	8.5	2	1、3、4	2	1	3	3	1	1	1┋2┋4	3┋8	2	1	2	0	0	0	0	0	0	0	0	0	0	2	1	2	2	1	2	1	1	1	1	4	3	3	3	3	4
286	1	1	36	33	2	2	2	1	60	4.3	1	0	0	0	0	0	0	0	0	0	0	0	0	0	0	0	0	0	0	0	0	0	0	0	0	0	0	0	0	0	0	0	0	0	0	0	0	0	0
287	2	2	35	31	1	3	2	1	66	2	1	0	0	0	0	0	0	0	0	0	0	0	0	0	0	0	0	0	0	0	0	0	0	0	0	0	0	0	0	0	0	0	0	0	0	0	0	0	0
288	2	2	32	32	1	2	2	1	67	4.3	2	4	1	1	1	4	1	1	1┋2┋4	5┋8	2	3	2	0	0	0	0	0	0	0	0	0	0	1	1	1	2	1	1	1	2	1	1	1	4	7	2	2	2
289	1	1	27	30	2	2	2	2	70	4.3	2	1、4	2	1	1	2	1	1	1┋4	3┋4┋8	2	2	2	0	0	0	0	0	0	0	0	0	0	2	1	1	2	1	1	1	1	1	1	3	4	3┋5	2	4	3
290	2	2	32	32	2	2	2	1	71	4	2	4	1	1	1	4	1	1	2┋4	4	2	1	2	0	0	0	0	0	0	0	0	0	0	1	1	1	2	1	2	1	1	1	1	4	4	5	3	3	3
291	2	1	36	35	2	2	2	2	78	4.3	2	1、4	5	1	1	4	1	1	1┋4	3┋8	2	1	2	2	1	1	2	1	1	1	1	1	1	2	1	1	2	1	1	1	1	1	1	4	4	3	2	5	2
292	2	1	39	31	2	2	2	2	73	3.5	2	4	1	1	1	5	1	1	2┋4	8	2	3┋4	2	0	0	0	0	0	0	0	0	0	0	1	1	1	2	1	1	1	1	1	1	4	4	3	1	1	3
293	2	2	27	31	1	3	2	1	60	4.3	2	1、4	2	1	1	2	1	2	1┋2┋4	3┋4┋5┋8	2	1┋3┋4	2	0	0	0	0	0	0	0	0	0	0	2	1	1	2	1	2	1	1	1	1	1┋4	3	3┋5	3	3	4
294	1	1	32	32	2	2	2	1	72	3	2	4	1	1	1	2	1	1	2┋4	8	2	3	2	0	0	0	0	0	0	0	0	0	0	1	1	1	2	1	1	1	1	1	1	4	3	3	1	1	4
295	1	1	32	32	2	2	2	1	66	3	1	0	0	0	0	0	0	0	0	0	0	0	0	0	0	0	0	0	0	0	0	0	0	0	0	0	0	0	0	0	0	0	0	0	0	0	0	0	0
296	2	1	32	32	2	2	2	1	70	10	2	1、4	4	1	1	4	1	1	4	8	2	3	2	1	1	1	2	1	2	1	1	2	1	2	1	1	2	1	1	1	1	1	1	1	4	5	4	3	3
297	1	2	33	35	3	3	2	2	86	3	2	1、4	3	4	3	2	4	1	1	0	1	0	0	2	1	1	3	1	3	2	1	4	2	2	2	1	3	2	2	1	1	1	1	1、3、4	2、3	3	2	1	3
298	1	1	34	35	2	2	2	2	77	8	2	1、4	5	1	1	5	1	1	2	0	2	3、4	1	2	1	1	2	1	2	1	2	1	1	3	1	1	3	1	1	1	1	1	1	4	4	3	2	2	3
299	1	1	24	26	1	1	2	3	59	7	2	4	5	5	5	5	5	1	2	4	1	0	0	4	4	4	4	4	4	4	4	4	4	4	4	4	4	4	3	2	2	2	1	6	4	5	5	5	2
300	1	2	28	33	2	3	3	3	72	1	2	1	3	1	1	5	1	1	2、4	0	2	3、4	2	2	1	1	2	1	1	1	1	1	1	2	1	1	1	1	1	1	1	1	1	6	5	7	2	2	2
301	1	2	34	38	2	3	2	2	74	1	1	0	0	0	0	0	0	0	0	0	0	0	0	0	0	0	0	0	0	0	0	0	0	0	0	0	0	0	0	0	0	0	0	0	0	0	0	0	0
302	2	1	35	39	2	2	2	2	75	2	1	0	0	0	0	0	0	0	0	0	0	0	0	0	0	0	0	0	0	0	0	0	0	0	0	0	0	0	0	0	0	0	0	0	0	0	0	0	0
303	1	1	27	29	2	2	2	2	74	2	2	4	5	5	5	5	5	1	2、4	4、5、8	2	4	1	3	3	3	3	3	3	3	3	3	3	4	4	4	4	4	2	1	1	1	1	3	3	5	2	2	3
304	2	1	33	31	2	2	2	2	69	4	1	0	0	0	0	0	0	0	0	0	0	0	0	0	0	0	0	0	0	0	0	0	0	0	0	0	0	0	0	0	0	0	0	0	0	0	0	0	0
305	2	2	32	37	2	2	3	2	76	3	2	4	1	1	1	1	1	1	4	0	1	0	0	1	1	1	1	1	1	1	1	1	1	1	1	1	1	1	1	1	1	1	1	1	4	4	3	3	3
306	2	1	32	32	2	2	2	2	77	6	2	1、4	5	1	1	5	1	3	4	4、8	2	1	1	1	1	1	2	1	1	1	1	2	1	2	1	1	2	1	1	1	1	1	1	5	3	3	2	2	2
307	1	2	31	38	3	2	2	3	73	3	2	4	5	5	1	5	1	1	2	0	2	1、3、4	2	2	1	1	2	1	1	2	1	2	1	1	2	1	2	1	1	1	1	1	1	3、4、6	1、4	3	3	1	3
308	1	1	32	32	2	2	3	1	60	8	1	0	0	0	0	0	0	0	0	0	0	0	0	0	0	0	0	0	0	0	0	0	0	0	0	0	0	0	0	0	0	0	0	0	0	0	0	0	0
309	2	1	28	29	2	2	3	2	72	4	2	4	4	1	1	4	1	2	4	0	2	1、3、4	2	2	1	1	2	1	2	1	1	2	1	2	1	1	2	1	1	1	1	1	1	6	5	3	2	1	1
310	1	1	32	32	2	2	2	2	81	3	1	0	0	0	0	0	0	0	0	0	0	0	0	0	0	0	0	0	0	0	0	0	0	0	0	0	0	0	0	0	0	0	0	0	0	0	0	0	0
311	2	1	41	42	2	2	1	1	69	2	2	4	1	1	1	5	1	1	4	0	1	0	0	1	1	1	1	1	1	1	1	1	1	1	1	1	1	1	1	1	1	1	1	6	4、5	4	1	1	3
312	2	1	33	32	2	2	2	1	70	8	2	5	1	1	1	3	3	3	2、4	0	2	1、4	1	1	1	1	2	2	1	1	1	2	2	1	1	1	2	2	1	1	1	1	1	3、6	5	7	3	2	1
313	2	2	28	30	2	2	2	1	74	3	1	0	0	0	0	0	0	0	0	0	0	0	0	0	0	0	0	0	0	0	0	0	0	0	0	0	0	0	0	0	0	0	0	0	0	0	0	0	0
314	1	1	32	32	2	2	2	1	66	2	2	4	5	5	5	4	5	1	4	0	2	3	3	1	1	1	2	1	1	1	1	2	1	1	1	1	2	1	1	1	1	1	1	6	3	3	1	1	2
315	1	1	34	37	2	2	3	1	75	2	2	4	2	1	1	2	1	1	4	8	2	4	2	2	1	1	1	1	2	1	1	2	1	2	1	1	2	1	1	1	1	1	1	6	4	3	1	1	2
316	1	2	29	29	2	2	2	1	62	3	1	0	0	0	0	0	0	0	0	0	0	0	0	0	0	0	0	0	0	0	0	0	0	0	0	0	0	0	0	0	0	0	0	0	0	0	0	0	0
317	2	2	32	32	2	2	2	2	68	6	2	1、2、4	2	2	2	2	2	2	1、4	6	2	1、4	3	2	2	2	2	2	2	2	2	2	2	2	2	2	2	2	1	1	1	2	1	1、2、4	4	4、7	1	1	2
318	1	1	32	36	2	2	2	1	74	2	1	0	0	0	0	0	0	0	0	0	0	0	0	0	0	0	0	0	0	0	0	0	0	0	0	0	0	0	0	0	0	0	0	0	0	0	0	0	0
319	1	2	31	30	2	1	2	1	80	2	1	0	0	0	0	0	0	0	0	0	0	0	0	0	0	0	0	0	0	0	0	0	0	0	0	0	0	0	0	0	0	0	0	0	0	0	0	0	0
320	1	1	32	32	1	2	3	2	58	10	1	0	0	0	0	0	0	0	0	0	0	0	0	0	0	0	0	0	0	0	0	0	0	0	0	0	0	0	0	0	0	0	0	0	0	0	0	0	0
321	2	1	34	40	2	2	2	1	85	5	2	4	1	1	1	2	1	1	2、4	0	2	3、4	3	1	1	1	3	1	1	1	1	2	1	1	1	1	3	1	1	1	2	2	2	6	5	3	5	5	4
322	1	2	32	32	2	1	2	2	62	3	2	1	5	1	1	5	1	1	2、4	0	2	3、4	3	2	1	1	2	1	2	1	1	2	1	2	1	1	2	1	1	1	1	1	1	4	4	7	2	2	2
323	2	1	26	28	2	2	2	1	76	16	1	0	0	0	0	0	0	0	0	0	0	0	0	0	0	0	0	0	0	0	0	0	0	0	0	0	0	0	0	0	0	0	0	0	0	0	0	0	0
324	2	2	35	47	3	2	3	1	83	10	2	1、4	4	1	1	4	1	3	2、4	3、4、5、8	2	1、2、3、4	2	2	1	1	2	1	2	1	1	2	1	2	1	1	2	1	3	2	1	1	1	4、6	5	2、5、6	5	5	2
325	2	2	32	32	2	2	1	1	75	10	2	1、4	2	1	1	2	1	1	2、4	4、8	2	1、3、4	2	2	1	1	2	1	2	1	1	2	1	2	1	1	2	1	1	1	1	1	1	6	4、5	3	5	5	2
326	2	2	45	50	2	2	3	1	69	9	1	0	0	0	0	0	0	0	0	0	0	0	0	0	0	0	0	0	0	0	0	0	0	0	0	0	0	0	0	0	0	0	0	0	0	0	0	0	0
327	1	1	45	50	2	2	3	1	75	3	1	0	0	0	0	0	0	0	0	0	0	0	0	0	0	0	0	0	0	0	0	0	0	0	0	0	0	0	0	0	0	0	0	0	0	0	0	0	0
328	2	2	31	31	3	2	2	1	73	4	1	0	0	0	0	0	0	0	0	0	0	0	0	0	0	0	0	0	0	0	0	0	0	0	0	0	0	0	0	0	0	0	0	0	0	0	0	0	0
329	2	1	42	42	3	3	2	1	70	1	1	0	0	0	0	0	0	0	0	0	0	0	0	0	0	0	0	0	0	0	0	0	0	0	0	0	0	0	0	0	0	0	0	0	0	0	0	0	0
330	2	1	30	30	2	2	2	2	68	1	1	0	0	0	0	0	0	0	0	0	0	0	0	0	0	0	0	0	0	0	0	0	0	0	0	0	0	0	0	0	0	0	0	0	0	0	0	0	0
331	2	1	30	30	2	2	2	2	88	5	2	1	5	5	5	5	5	4	4	8	2	4	2	2	1	1	1	1	1	1	1	1	1	4	1	1	1	1	2	1	1	1	1	1	3	3	1	1	1
332	1	1	32	32	2	2	2	2	74	4	2	1、4	4	1	5	4	1	1	1、4	3、8	2	1、4	3	3	1	2	2	1	2	1	1	2	1	4	1	2	4	1	2	1	2	1	1	6	5	7	2	2	2
333	2	2	24	26	2	2	2	2	73	3.7	1	0	0	0	0	0	0	0	0	0	0	0	0	0	0	0	0	0	0	0	0	0	0	0	0	0	0	0	0	0	0	0	0	0	0	0	0	0	0
334	1	2	25	30	2	2	2	2	83	4	2	4、5	3	1	5	5	3	1	2、4	0	2	3、4	2	1	1	1	2	3	1	1	1	2	1	1	1	1	3	3	1	1	1	1	1	6	5	7	5	5	4
335	2	2	24	26	1	2	2	4	69	5	2	4	1	1	1	2	1	1	4	8	2	1	2	1	1	1	4	1	1	1	1	4	1	1	1	1	3	1	2	3	1	2	1	6	5	3	3	3	2
336	1	1	29	33	2	2	1	2	80	6	2	4	5	1	5	5	1	1	4	0	2	4	2	1	1	1	1	1	1	1	1	2	1	1	1	1	2	1	1	1	1	1	1	6	5	3	3	3	3
337	2	1	28	31	2	3	3	2	69	1.5	1	0	0	0	0	0	0	0	0	0	0	0	0	0	0	0	0	0	0	0	0	0	0	0	0	0	0	0	0	0	0	0	0	0	0	0	0	0	0
338	1	1	35	38	2	2	2	2	78	3	1	0	0	0	0	0	0	0	0	0	0	0	0	0	0	0	0	0	0	0	0	0	0	0	0	0	0	0	0	0	0	0	0	0	0	0	0	0	0
339	2	2	28	29	2	2	1	3	85	3	2	4	5	1	1	5	1	1	4	0	2	3	1	1	1	1	1	1	1	1	1	1	1	1	1	1	1	1	1	1	1	1	1	6	5	5	1	1	3
340	2	1	32	32	2	2	3	2	68	3	2	4	5	1	1	5	1	1	3、4	0	2	1	2	2	1	1	4	1	3	1	1	2	1	1	1	1	4	1	3	1	1	1	1	6	5	6	5	5	1
341	2	1	35	33	1	2	2	1	71	3	2	1	3	1	1	1	1	2	1	0	2	4	2	2	1	1	1	1	2	1	1	1	1	2	1	1	1	1	1	1	1	1	1	4	3	3	2	1	3
342	2	1	29	29	3	2	2	1	72	6	2	4	3	3	3	3	3	3	2、4	0	2	3	2	2	2	2	2	2	2	2	2	2	2	1	1	1	1	1	1	1	1	1	1	6	4、5	3	2	2	2
343	2	1	39	40	2	2	2	2	75	10	1	0	0	0	0	0	0	0	0	0	0	0	0	0	0	0	0	0	0	0	0	0	0	0	0	0	0	0	0	0	0	0	0	0	0	0	0	0	0
344	2	2	27	29	2	2	2	1	77	3	2	4	1	1	1	3	1	1	4	0	2	3、4	2	1	1	1	2	1	1	1	1	2	1	1	1	1	2	1	1	1	1	1	1	6	4、5	3	2	2	3
345	2	2	30	33	2	2	2	1	66	8	1	0	0	0	0	0	0	0	0	0	0	0	0	0	0	0	0	0	0	0	0	0	0	0	0	0	0	0	0	0	0	0	0	0	0	0	0	0	0
346	2	1	29	30	2	3	2	4	76	10	2	1	3	1	1	3	1	1	2、4	3、4、8	2	1、2、4	2	3	1	1	3	1	3	1	1	3	1	3	1	1	3	1	3	2	2	2	2	1、3、6	4、5	5、7	3	3	2
347	2	2	32	33	2	2	3	1	81	10	1	0	0	0	0	0	0	0	0	0	0	0	0	0	0	0	0	0	0	0	0	0	0	0	0	0	0	0	0	0	0	0	0	0	0	0	0	0	0
348	2	2	29	30	2	1	2	1	85	2	2	5	1	1	1	1	4	2	2、4	0	2	4	1	1	1	1	1	2	1	1	1	1	1	1	1	1	1	1	1	1	1	1	1	4	4	7	2	4	2
349	1	2	34	32	2	2	2	1	81	3	1	0	0	0	0	0	0	0	0	0	0	0	0	0	0	0	0	0	0	0	0	0	0	0	0	0	0	0	0	0	0	0	0	0	0	0	0	0	0
350	2	2	32	32	2	2	2	1	82	2	2	5	1	1	1	1	4	2	2、4	0	2	4	1	1	1	1	1	2	1	1	1	1	2	1	1	1	2	2	1	1	1	1	1	4	4	7	2	4	2
351	2	1	26	25	2	1	2	1	79	8	2	4	5	5	5	5	5	1	2、4	0	2	1、3、4	1	2	2	2	2	2	2	2	2	2	2	2	2	2	2	2	1	1	1	1	1	6	5	3	2	2	2
352	1	1	25	36	1	2	2	1	73	5	2	1、2、3、4	3	3	3	3	1	2	1、2	3	2	3、4	2	1	1	1	2	1	2	1	1	2	1	2	1	1	3	1	2	1	1	2	2	6	5	5	1	4	2
353	2	1	28	33	2	2	2	1	77	9	2	2、4	2	3	1	2	2	1	2、4	3、4、5、8	2	1、3、4	4	1	2	1	3	2	1	1	1	4	3	1	2	1	4	3	3	2	1	1	1	3、4、6	4、5	1、2、3、5	2	2	2
354	2	2	31	34	2	2	2	1	62	24	2	1、4	3	1	1	2	1	1	2、4	4、8	2	1、3、4	2	2	1	1	2	2	2	1	1	2	2	2	1	1	2	2	1	1	1	1	1	6	5	3	4	1	5
355	2	1	28	27	2	2	2	3	71	5	1	0	0	0	0	0	0	0	0	0	0	0	0	0	0	0	0	0	0	0	0	0	0	0	0	0	0	0	0	0	0	0	0	0	0	0	0	0	0
356	2	2	32	32	2	2	2	1	75	3	2	1、4	2	2	1	2	1	2	2、4	3、4、8	2	1、2、4	2	2	1	1	3	1	2	1	1	3	1	2	1	1	3	1	2	1	2	2	2	4、6	4、5	1、3	2	2	3
357	1	1	31	43	2	2	2	2	71	6	1	0	0	0	0	0	0	0	0	0	0	0	0	0	0	0	0	0	0	0	0	0	0	0	0	0	0	0	0	0	0	0	0	0	0	0	0	0	0
358	2	2	29	31	2	2	2	2	60	3	1	0	0	0	0	0	0	0	0	0	0	0	0	0	0	0	0	0	0	0	0	0	0	0	0	0	0	0	0	0	0	0	0	0	0	0	0	0	0
359	1	2	28	27	2	2	2	2	77	3	1	0	0	0	0	0	0	0	0	0	0	0	0	0	0	0	0	0	0	0	0	0	0	0	0	0	0	0	0	0	0	0	0	0	0	0	0	0	0
360	1	1	29	30	2	2	3	1	88	8	1	0	0	0	0	0	0	0	0	0	0	0	0	0	0	0	0	0	0	0	0	0	0	0	0	0	0	0	0	0	0	0	0	0	0	0	0	0	0
361	2	1	22	23	1	2	3	1	74	3	2	4	3	1	1	2	1	1	2、4	0	2	1、3、4	2	1	1	1	2	1	1	1	1	2	1	1	1	1	2	1	2	1	1	1	1	6	3	4、7	3	3	2
362	2	1	38	38	2	2	2	2	76	3	2	4	3	1	1	3	1	2	4	8	2	3、4	3	1	1	1	2	1	1	1	1	3	1	1	1	1	3	1	2	1	2	2	2	6	5	5	5	5	2
363	2	1	30	34	2	2	2	2	65	2	2	3、4	4	5	5	2	1	2	1、2	3、4	2	2	2	2	2	3	3	1	3	1	4	4	1	4	1	4	4	1	3	3	3	5	5	1、3、4、6	3、4、5	1、3、5、6、7	3	3	2
364	1	1	39	39	2	2	2	2	76	1	2	1、4	5	5	5	5	5	2	2、4	0	2	1、4	2	2	1	1	2	1	2	1	1	2	1	4	1	1	4	1	1	1	1	1	1	3	5	5	3	4	3
365	2	1	31	38	3	3	2	2	80	3	1	0	0	0	0	0	0	0	0	0	0	0	0	0	0	0	0	0	0	0	0	0	0	0	0	0	0	0	0	0	0	0	0	0	0	0	0	0	0
366	1	2	30	29	2	2	2	1	69	8	2	1、4	3	3	3	4	5	1	4	0	2	4	2	2	1	2	2	1	2	1	2	2	1	2	1	2	2	1	1	1	1	1	1	4	5	3	2	2	1
367	1	1	28	31	2	2	3	2	78	3	1	0	0	0	0	0	0	0	0	0	0	0	0	0	0	0	0	0	0	0	0	0	0	0	0	0	0	0	0	0	0	0	0	0	0	0	0	0	0
368	1	2	31	32	2	2	3	1	76	2	1	0	0	0	0	0	0	0	0	0	0	0	0	0	0	0	0	0	0	0	0	0	0	0	0	0	0	0	0	0	0	0	0	0	0	0	0	0	0
369	2	1	33	48	2	2	3	1	68	2	2	4	1	1	1	2	1	1	4	0	2	3	2	1	1	1	2	1	1	1	1	2	1	1	1	1	4	1	1	1	1	1	1	4、6	5	7	2	2	3
370	1	2	33	34	2	2	2	2	78	3	1	0	0	0	0	0	0	0	0	0	0	0	0	0	0	0	0	0	0	0	0	0	0	0	0	0	0	0	0	0	0	0	0	0	0	0	0	0	0
371	1	1	27	27	2	2	2	2	66	3	2	5	1	1	1	1	1	2	2、4	0	2	4	1	1	1	1	1	1	1	1	1	1	1	1	1	1	1	1	1	1	1	1	1	6	4、5	3、7	2	2	2
372	2	2	30	29	2	3	2	2	70	1	1	0	0	0	0	0	0	0	0	0	0	0	0	0	0	0	0	0	0	0	0	0	0	0	0	0	0	0	0	0	0	0	0	0	0	0	0	0	0
373	2	1	26	31	2	2	2	2	77	2	2	4	2	1	1	2	1	1	4	0	2	4	2	1	1	1	1	1	1	1	1	2	1	1	1	1	2	1	1	1	2	2	1	6	4、5	6、7	1	1	2
374	2	2	32	33	2	2	2	1	78	4	1	0	0	0	0	0	0	0	0	0	0	0	0	0	0	0	0	0	0	0	0	0	0	0	0	0	0	0	0	0	0	0	0	0	0	0	0	0	0
375	2	2	37	37	1	1	1	1	82	5	1	0	0	0	0	0	0	0	0	0	0	0	0	0	0	0	0	0	0	0	0	0	0	0	0	0	0	0	0	0	0	0	0	0	0	0	0	0	0
376	2	2	29	30	2	2	2	1	67	12	2	4	1	2	1	2	1	3	2、4	3、4、8	2	4	3	1	1	1	1	1	2	1	1	3	1	2	1	1	2	1	3	3	1	1	1	6	4、5	1、5	4	4	2
377	2	1	28	27	2	2	2	1	80	2	2	1、4	3	5	5	3	4	1	1、4	3、8	2	1、4	5	4	1	1	4	1	4	1	1	4	1	4	1	1	4	1	3	3	2	2	2	1、3、4、6	2、5	2、4、5、6、7	5	5	5
378	2	1	32	32	2	2	3	2	82	6	2	4	4	1	1	4	1	4	4	0	2	4	2	2	1	1	2	1	2	1	1	2	1	2	1	1	2	1	1	1	1	1	1	2、6	5	3	3	3	3
379	1	1	28	29	2	2	2	3	68	2	1	0	0	0	0	0	0	0	0	0	0	0	0	0	0	0	0	0	0	0	0	0	0	0	0	0	0	0	0	0	0	0	0	0	0	0	0	0	0
380	1	2	28	28	3	3	2	2	87	3	2	4	2	1	2	1	1	1	4	0	2	4	2	1	1	1	2	1	1	1	1	2	1	1	1	1	2	1	1	1	2	2	2	6	5	7	1	1	2
381	2	2	31	35	2	2	2	2	74	4	2	1、4	4	1	1	4	1	1	1、4	7、8	2	1、2、3、4	2	1	1	1	2	1	2	1	1	2	1	2	1	1	2	1	1	1	1	2	1	1、6	4	3、7	2	2	2
382	2	2	25	25	2	2	2	4	71	8	2	4	5	1	1	5	1	1	1、2	3、5	2	2	2	1	1	1	1	1	2	1	1	2	1	2	1	1	2	1	2	1	1	1	1	4、6	4、5	4	3	3	1
383	1	2	30	32	2	2	2	1	80	5	1	0	0	0	0	0	0	0	0	0	0	0	0	0	0	0	0	0	0	0	0	0	0	0	0	0	0	0	0	0	0	0	0	0	0	0	0	0	0
384	2	2	32	32	2	2	2	2	66	2	2	4	3	1	1	2	1	2	1、4	3、5、8	2	3、4	2	1	1	1	2	1	1	1	1	2	1	1	1	1	2	1	1	1	1	1	1	6	2、5	3	2	1	1
385	2	1	32	32	2	2	2	1	74	6	1	0	0	0	0	0	0	0	0	0	0	0	0	0	0	0	0	0	0	0	0	0	0	0	0	0	0	0	0	0	0	0	0	0	0	0	0	0	0
386	1	2	34	36	2	2	2	1	78	2	2	1	4	4	4	4	4	2	3、4	0	2	3	2	2	2	2	2	2	2	2	2	2	2	2	2	2	2	2	1	1	1	1	1	1、4	3	1	2	2	2
387	1	1	24	25	2	2	2	1	88	5	1	0	0	0	0	0	0	0	0	0	0	0	0	0	0	0	0	0	0	0	0	0	0	0	0	0	0	0	0	0	0	0	0	0	0	0	0	0	0
388	1	2	36	43	2	2	3	1	79	2	2	4	5	5	5	5	5	1	4	8	2	1、2、3、4	2	1	1	1	1	1	1	1	1	1	1	1	1	1	1	1	1	1	1	1	1	6	5	3	2	2	2
389	2	1	32	32	2	2	2	1	83	10	2	4	1	1	1	5	1	1	4	0	2	3	2	1	1	1	1	1	1	1	1	2	1	1	1	1	2	1	1	1	1	1	1	6	5	3	1	1	2
390	2	2	33	32	3	2	3	2	85	4	1	0	0	0	0	0	0	0	0	0	0	0	0	0	0	0	0	0	0	0	0	0	0	0	0	0	0	0	0	0	0	0	0	0	0	0	0	0	0
391	2	1	22	32	2	2	1	1	71	24	2	1	4	4	4	4	4	1	2	4	2	4	1	2	1	1	2	1	2	1	1	1	1	1	1	1	1	1	1	1	1	1	1	3	3	5	3	3	3
392	1	1	33	35	2	3	3	2	87	2	1	0	0	0	0	0	0	0	0	0	0	0	0	0	0	0	0	0	0	0	0	0	0	0	0	0	0	0	0	0	0	0	0	0	0	0	0	0	0
393	2	1	41	37	2	3	2	1	71	10	1	0	0	0	0	0	0	0	0	0	0	0	0	0	0	0	0	0	0	0	0	0	0	0	0	0	0	0	0	0	0	0	0	0	0	0	0	0	0
394	2	1	32	32	2	2	2	1	79	10	2	1、4	1	1	1	3	1	1	3、4	8	2	1、3、4	2	1	1	1	2	1	1	1	1	2	1	1	1	1	2	1	2	1	1	1	1	4、6	4	3、7	3	3	4
395	2	1	40	41	3	3	3	1	77	2	2	4	1	1	1	5	1	1	2、4	0	2	4	2	1	1	1	2	1	1	1	1	2	1	1	1	1	2	1	1	1	1	1	1	6	5	2	2	2	2
396	2	2	40	41	3	3	2	1	72	2	1	0	0	0	0	0	0	0	0	0	0	0	0	0	0	0	0	0	0	0	0	0	0	0	0	0	0	0	0	0	0	0	0	0	0	0	0	0	0
397	2	1	28	28	2	2	2	1	88	10	2	4	5	1	1	1	1	1	4	0	2	1、3、4	2	2	1	1	3	1	1	1	1	3	1	1	1	1	2	1	1	1	1	1	1	4	5	6	3	3	2
398	2	1	27	36	2	2	2	2	85	5	1	0	0	0	0	0	0	0	0	0	0	0	0	0	0	0	0	0	0	0	0	0	0	0	0	0	0	0	0	0	0	0	0	0	0	0	0	0	0
399	2	2	30	26	2	2	2	1	74	2	1	0	0	0	0	0	0	0	0	0	0	0	0	0	0	0	0	0	0	0	0	0	0	0	0	0	0	0	0	0	0	0	0	0	0	0	0	0	0
400	2	1	29	33	2	3	2	2	73	4	1	0	0	0	0	0	0	0	0	0	0	0	0	0	0	0	0	0	0	0	0	0	0	0	0	0	0	0	0	0	0	0	0	0	0	0	0	0	0
401	1	1	28	33	2	3	2	3	86	6	2	4	1	1	1	5	1	1	4	0	2	1、3	3	1	1	1	4	1	3	1	1	4	1	2	1	1	4	1	3	3	1	1	1	6	4	1、5、6	5	5	3
402	2	2	38	41	2	2	2	2	78	6	1	0	0	0	0	0	0	0	0	0	0	0	0	0	0	0	0	0	0	0	0	0	0	0	0	0	0	0	0	0	0	0	0	0	0	0	0	0	0
403	2	1	38	42	2	2	2	1	71	16	2	4	2	1	1	2	1	1	4	3、4、8	2	1、2、3、4	2	1	1	1	1	1	2	1	1	2	1	2	1	1	2	1	1	1	1	1	1	6	4	3	5	5	2
404	2	1	37	33	2	2	1	1	87	4	2	1、4	5	5	5	5	5	2	1、2	3、4	2	3	2	1	1	1	2	1	1	1	1	2	1	2	1	1	3	1	1	1	1	1	1	4、6	5	7	5	5	2
405	2	2	38	34	2	2	1	1	89	3	2	1、4	5	1	1	5	1	1	1、2	3、4	2	3	2	2	1	1	2	1	1	1	1	2	1	1	1	1	2	1	1	1	1	1	1	4、6	4、5	3	2	2	2
406	1	2	34	27	3	3	2	2	70	10	1	0	0	0	0	0	0	0	0	0	0	0	0	0	0	0	0	0	0	0	0	0	0	0	0	0	0	0	0	0	0	0	0	0	0	0	0	0	0
407	2	1	28	24	3	2	3	2	79	2	1	0	0	0	0	0	0	0	0	0	0	0	0	0	0	0	0	0	0	0	0	0	0	0	0	0	0	0	0	0	0	0	0	0	0	0	0	0	0
408	1	1	37	38	3	3	3	2	78	3	2	4	3	5	1	1	1	1	2	4	1	0	0	1	1	1	4	1	1	1	1	4	1	1	1	1	4	1	1	1	1	1	1	1、3	4	3、5	2	2	2
409	2	2	28	31	2	2	2	2	75	5	2	3	1	1	3	2	1	2	2、4	0	2	4	2	1	1	3	3	1	1	1	3	3	1	1	1	3	3	1	1	1	1	1	1	4、6	4、5	6	2	2	2
410	2	1	40	41	2	2	2	2	69	2	1	0	0	0	0	0	0	0	0	0	0	0	0	0	0	0	0	0	0	0	0	0	0	0	0	0	0	0	0	0	0	0	0	0	0	0	0	0	0
411	2	2	40	41	2	2	2	2	65	2	1	0	0	0	0	0	0	0	0	0	0	0	0	0	0	0	0	0	0	0	0	0	0	0	0	0	0	0	0	0	0	0	0	0	0	0	0	0	0
412	2	1	28	29	1	2	2	1	73	10	1	0	0	0	0	0	0	0	0	0	0	0	0	0	0	0	0	0	0	0	0	0	0	0	0	0	0	0	0	0	0	0	0	0	0	0	0	0	0
413	2	1	36	39	2	2	2	1	79	24	1	0	0	0	0	0	0	0	0	0	0	0	0	0	0	0	0	0	0	0	0	0	0	0	0	0	0	0	0	0	0	0	0	0	0	0	0	0	0
414	2	2	33	42	2	2	3	1	77	5	2	4	2	1	1	2	1	1	4	0	2	1、4	2	2	1	1	2	1	2	1	1	2	1	2	1	1	2	1	2	1	1	1	1	6	5	3	5	2	3
415	1	2	32	32	2	2	2	4	85	12	1	0	0	0	0	0	0	0	0	0	0	0	0	0	0	0	0	0	0	0	0	0	0	0	0	0	0	0	0	0	0	0	0	0	0	0	0	0	0
416	2	1	33	33	3	2	2	2	79	1	2	1	5	1	1	1	1	1	1	3、8	2	3	2	3	1	1	2	1	3	1	1	2	1	3	1	1	2	1	3	2	2	2	2	1、6	2、4	7	3	4	3
417	2	1	33	33	3	2	2	2	78	1	2	1	5	1	1	5	1	1	1	2、3	2	3	1	3	1	1	2	1	3	1	1	2	1	3	1	1	2	1	3	2	2	2	2	1、6	2、5	7	4	4	2
418	1	1	34	34	3	3	3	2	85	3	1	0	0	0	0	0	0	0	0	0	0	0	0	0	0	0	0	0	0	0	0	0	0	0	0	0	0	0	0	0	0	0	0	0	0	0	0	0	0
419	2	2	29	30	3	2	3	2	80	3	1	0	0	0	0	0	0	0	0	0	0	0	0	0	0	0	0	0	0	0	0	0	0	0	0	0	0	0	0	0	0	0	0	0	0	0	0	0	0
420	2	2	31	30	2	2	2	1	78	5	1	0	0	0	0	0	0	0	0	0	0	0	0	0	0	0	0	0	0	0	0	0	0	0	0	0	0	0	0	0	0	0	0	0	0	0	0	0	0
421	2	1	35	33	1	2	2	2	98	2	2	1、2、3、4	3	3	3	3	1	2	3、4	0	2	1、4	3	2	1	1	2	1	3	3	3	3	1	2	2	2	2	2	2	2	2	4	2	2、3、6	1、2、5	2、3、6、7	4	4	3
422	1	2	33	32	2	2	2	2	76	1	1	0	0	0	0	0	0	0	0	0	0	0	0	0	0	0	0	0	0	0	0	0	0	0	0	0	0	0	0	0	0	0	0	0	0	0	0	0	0
423	1	1	31	31	3	3	3	2	72	3	1	0	0	0	0	0	0	0	0	0	0	0	0	0	0	0	0	0	0	0	0	0	0	0	0	0	0	0	0	0	0	0	0	0	0	0	0	0	0
424	2	1	30	30	2	2	2	1	70	10	2	1、4	3	1	1	3	1	3	1、4	3、4、8	2	1、2、3、4	3	2	1	1	2	1	2	1	1	2	1	3	1	1	3	1	2	1	2	1	1	4	3	1、4、7	4	4	3
425	2	1	31	33	2	2	2	2	82	4	1	0	0	0	0	0	0	0	0	0	0	0	0	0	0	0	0	0	0	0	0	0	0	0	0	0	0	0	0	0	0	0	0	0	0	0	0	0	0
426	2	1	26	26	2	2	2	1	76	5	2	4	1	1	1	5	1	2	2、4	0	2	4	3	1	1	1	2	1	1	1	1	2	1	1	1	1	2	1	1	1	1	1	1	1	1	1	2	2	1
427	1	1	32	32	2	2	2	2	61	2	2	1、4	2	3	1	3	1	2	1、2	3、4	2	1、2、3、4	3	2	1	1	3	1	3	3	1	3	1	2	1	1	3	1	2	1	3	3	3	2	4	4	3	3	2
428	2	2	44	47	2	2	2	1	74	5	2	1、4	2	1	1	2	1	3	1、4	3、4	2	1、4	2	3	1	1	2	1	2	1	1	4	1	3	1	1	3	1	2	1	1	1	1	4、6	3、4、5	3	3	3	3
429	2	1	30	30	2	2	2	2	77	4	2	4	1	1	1	3	1	2	2、4	3、4、8	2	4	1	1	1	1	2	1	1	1	1	2	1	1	1	1	2	1	1	1	1	1	1	4、6	4、5	7	2	2	2
430	2	2	32	32	2	2	3	2	80	4	2	1	3	1	1	2	1	1	4	0	2	1、2、4	2	2	1	1	2	1	2	1	1	2	1	2	1	1	2	1	2	1	1	1	1	6	4	4	2	4	3
431	2	2	33	36	1	1	2	1	63	5	2	4	2	1	3	1	3	2	1	3	2	2	1	1	2	2	1	2	1	2	1	2	3	1	1	1	1	3	1	1	1	1	1	3	1	1	1	2	1
432	2	2	30	32	2	2	2	2	75	3	1	0	0	0	0	0	0	0	0	0	0	0	0	0	0	0	0	0	0	0	0	0	0	0	0	0	0	0	0	0	0	0	0	0	0	0	0	0	0
433	1	2	31	30	2	2	2	1	81	8	1	0	0	0	0	0	0	0	0	0	0	0	0	0	0	0	0	0	0	0	0	0	0	0	0	0	0	0	0	0	0	0	0	0	0	0	0	0	0
434	2	1	31	33	3	2	2	2	69	1	2	4	5	1	4	4	5	1	2、4	0	2	2	3	1	1	1	1	1	1	1	1	1	1	1	1	1	1	1	2	1	2	1	2	6	4	2	4	4	2
435	2	1	28	31	3	3	3	2	76	2	1	0	0	0	0	0	0	0	0	0	0	0	0	0	0	0	0	0	0	0	0	0	0	0	0	0	0	0	0	0	0	0	0	0	0	0	0	0	0
436	2	2	32	32	2	2	2	1	76	6	2	1	4	1	1	4	1	2	1、4	3、8	2	1、4	2	3	1	1	3	1	3	1	1	3	1	3	1	1	3	1	2	2	1	1	1	3、6	1、5	5	4	4	2
437	2	1	34	36	2	2	2	2	76	1	2	4	4	1	1	4	1	1	3、4	8	2	2	2	1	1	1	1	1	1	1	1	1	1	1	1	1	1	1	1	1	1	1	1	6	5	3	1	1	3
[truncated: 2 more columns]
